# Supplementary material for: Gene expression analyses in Atlantic salmon challenged with infectious salmon anemia virus reveal differences between individuals with early, intermediate and late mortality
Source: BMC Genomics. 2008 Apr 18;9:179. doi: 10.1186/1471-2164-9-179 (PMC2387173; doi:10.1186/1471-2164-9-179)
Supplement: Additional file 1 — complete results of microarray analyses. log-expression ratios (ER) and respective p-values [file 1471-2164-9-179-S1.xls]

## Sheet: Data
		Log-ER (expression ratio) values																				P-values
		Individual-pooled (n = 6) tissue samples (average of 2 slides):								Individual liver samples (n = 6):												Individual-pooled (n = 6) tissue samples (average of 2 slides):								Individual liver samples (n = 6):
		EM = early and LM = late mortality								EM = early and LM = late mortality												EM = early and LM = late mortality								EM = early and LM = late mortality
Clone_id	Gene	Gill-EM	Gill-LM	Heart-EM	Heart-LM	Spleen-EM	Spleen-LM	Liver-EM	Liver-LM	EM-1	EM-2	EM-3	EM-4	EM-5	EM-6	LM-1	LM-2	LM-3	LM-4	LM-5	LM-6	Gill-EM	Gill-LM	Heart-EM	Heart-LM	Spleen-EM	Spleen-LM	Liver-EM	Liver-LM	EM-1	EM-2	EM-3	EM-4	EM-5	EM-6	LM-1	LM-2	LM-3	LM-4	LM-5	LM-6
CA341755	Transposase-9	0.0415949	0.0513874	-0.282785	-0.0637197	-0.197921	-0.19729	-0.486169	-0.153162	0.215187	0.132126	-0.147126	-0.136549	-0.268564	0.0791574	0.192735	-0.392909	0.149835	1.23941	0.458573	0.354038	0.314926	0.19461	0.000670685	0.142627	0.0322427	0.00029285	1.87225e-05	0.000699523	0.306894	0.387524	0.535538	0.541235	0.0766596	0.610513	0.200862	0.0416109	0.354821	0.00406087	0.00554458	0.0747673
CA341791	T-complex protein 1, subunit 2	-0.0997266	-0.102581	0.0241956	0.289277	0.227492	0.0149807	0.899523	0.330376	0.870932	0.79185	0.487883	0.421521	0.999613	-0.186385	0.761237	0.371387	-0.0836809	0.317891	0.602094	0.991298	0.0192535	0.0571082	0.578105	1.99665e-05	0.00152857	0.794253	2.49776e-05	1.52627e-06	0.0115093	0.00975046	0.103105	0.223096	0.0185805	0.626318	0.00413194	0.0822347	0.662337	0.427072	0.0049213	0.0107567
CA341808	Tax1 binding protein 1	0.61505	0.0132411	1.20078	0.404222	1.06716	0.481062	0.662183	0.0376857	0.582872	1.28101	0.85654	0.46225	1.00924	0.180664	-0.734723	0.253736	0.756648	-0.599414	-1.00444	-0.967643	4.20666e-08	0.816848	9.82232e-08	0.00252217	4.75349e-07	3.28564e-06	2.41021e-06	0.112399	0.0311666	0.000567921	0.00133666	0.0849812	0.000542097	0.594645	0.00827476	0.168818	0.0101162	0.0525578	0.000506383	0.0165524
CA341814	Transposase-54	0.00891217	-0.0075561	-0.229432	-0.0318242	-0.231511	-0.0235179	0.0850338	-0.0307825	0.199935	0.0751165	-0.0528936	-0.112451	-0.199545	0.0672631	0.280494	-0.132349	0.280913	1.64932	0.948825	0.755339	0.916213	0.866009	0.00316428	0.665951	0.00447593	0.72681	0.829949	0.590193	0.411797	0.785306	0.811887	0.5965	0.269191	0.729455	0.351464	0.408144	0.181278	0.000327477	0.00420559	0.0186536
CA341823	Superoxide dismutase [Cu-Zn] extracellular	0.0188113	0.0151172	-0.181618	-0.264925	-0.253189	-0.179324	-0.227187	0.110322	-0.699479	-0.439006	-0.18047	-0.756658	-0.0689566	-0.29892	-0.331797	0.0544879	0.0281958	-0.834777	-0.39743	-0.0573106	0.707661	0.400793	0.00709427	6.38499e-05	0.0002514	0.0102861	0.00506568	0.000564747	0.00873034	0.0185001	0.483356	0.0133267	0.758321	0.0687168	0.143613	0.787848	0.916665	0.0624869	0.0651592	0.822156
CA341859	Nuclear factor kappa-B, subunit 1	-0.939372	-0.829321	-0.490547	0.0416346	-0.183821	-0.79148	0.375163	0.170234	0.788759	1.19677	0.362882	0.108327	0.431128	0.120678	-0.172448	0.638528	1.16676	0.0653138	-0.687338	-0.677359	5.24918e-05	0.00616055	0.000335994	0.116948	0.000384705	0.00393697	2.24629e-05	4.87448e-06	0.00312151	0.000327175	0.298347	0.390131	0.00111246	0.456479	0.195476	0.0121958	0.00187458	0.7073	0.00140931	0.0418987
CA341875	Tumor necrosis factor ligand superfamily member 13B	0.1283	0.146292	-0.12235	0.187845	0.147595	0.592682	-0.210706	0.159002	0.275106	0.203937	0.00845004	0.088202	-0.108291	0.417772	0.736573	-0.0197461	0.203771	0.479027	0.633485	0.550831	0.149966	0.0453006	0.00619269	0.0011164	0.0119487	0.000102382	0.0926778	0.0374616	0.221036	0.190278	0.973295	0.674164	0.636285	0.114286	0.017416	0.936606	0.39059	0.429053	0.0634602	0.102583
CA341973	Toll-like receptor 1-1	0.0394308	0.254039	-0.104267	0.216882	-0.0710687	-0.192168	-0.399045	-0.525982	-0.910972	-0.762846	-0.207493	0.0527927	-0.0630353	-0.927808	-0.892559	-0.696672	-0.436582	-1.29364	-0.536604	-0.578773	0.392503	1	0.266189	0.0464142	0.458805	0.0425282	0.00804417	0.00182602	0.0493673	0.0540812	1	0.721794	0.768272	1	0.138924	1	1	0.11319	0.0928631	0.251725
CA342060	UDP-glucuronosyltransferase 2B15	0.294478	0.530608	0.494217	0.385019	0.345593	0.696119	-0.368773	-0.33804	-0.0947661	-0.388002	-0.28023	-0.146941	-0.549866	-1.05018	-0.748387	-0.354762	0.750088	-1.40629	-0.408043	-0.370353	4.81844e-06	0.00126485	0.000243512	0.0458688	0.00474043	0.000776634	0.0109119	0.000149178	0.632337	0.126692	1	0.815958	0.0391457	0.276486	0.279412	0.228487	0.124149	0.127537	0.195854	0.402779
CA342145	RNA binding motif protein 4	-0.0606209	-0.0902937	0.0439109	0.311024	-0.306617	-0.425813	0.138907	0.0541771	-0.0555811	0.2167	0.155891	0.197811	0.252887	0.0522231	-0.000905599	0.970509	1.29044	0.026525	0.0215479	0.00531193	0.231919	0.0578636	0.370433	6.90298e-05	3.47548e-05	4.52791e-09	0.0349012	0.106072	0.714354	0.268085	0.530494	0.301998	0.12062	0.667738	0.996028	0.00136193	0.000299615	0.876743	0.842844	0.97785
CA342204	TNF receptor associated factor 3	0.452891	-0.232378	0.112609	-0.139482	-0.0242854	0.392627	-0.323432	-0.150553	-0.251928	1.15978	0.0229983	0.46801	-1.57261	0.400738	0.109663	-2.2476	-1.36086	0.321558	0.610666	0.642436	0.00404752	0.22382	0.0615425	0.00129021	0.781978	0.00826716	0.253042	0.242727	0.321633	1	0.900802	1	1	0.121242	0.424305	1	1	0.113788	0.0328182	0.124653
CA342225	CARBONYL reductase	0.0458681	0.155826	-0.267571	0.211474	-0.46808	0.464741	-0.175858	-0.509392	-0.47032	0.0969748	-0.0483584	-0.888528	-0.00191475	-1.55854	-0.761902	0.334037	1.12993	-0.585647	-0.12388	-0.223406	0.788576	0.039003	0.000979544	0.000458423	5.64548e-05	3.05445e-05	0.0387031	5.87685e-10	0.0176536	0.594618	0.881304	0.118387	0.989765	1	0.015073	0.0868474	0.00587774	1	0.553417	0.33217
CA342227	Protein tyrosine kinase 2 beta	0.154195	-0.031622	0.236155	0.0992473	0.0478304	0.194439	0.0203651	0.264263	0.23354	0.290843	-0.151775	0.410425	-0.0520359	0.26947	1.01404	0.20798	0.371907	1.60631	0.939639	0.282837	0.000489987	0.370596	1.92125e-07	0.00613965	0.0826403	1.59196e-05	0.811205	0.00426704	0.0711936	0.12603	0.611789	0.114265	0.810134	0.174482	0.0054496	0.226414	0.0323684	0.000129091	0.010633	0.201493
CA342228	15 kDa selenoprotein	0.343534	0.178224	0.152548	0.214419	0.536821	0.423987	0.0796995	-0.0357752	-0.00221786	0.173489	0.757512	0.479895	0.771017	0.453288	0.36802	1.10488	1.49783	-0.27505	0.12918	0.168876	1.32393e-06	1.57034e-06	0.0014731	1.7819e-05	4.41262e-07	5.83627e-08	0.197712	0.11041	0.990015	0.359794	0.0345882	0.0242438	0.00146007	0.206823	0.0254369	0.00144782	6.4917e-05	0.0782672	0.302975	0.239975
CA342311	Tyrosine-protein kinase ZAP-70	-0.518075	-0.359609	-0.232981	0.264558	-0.762542	-0.833147	-0.577203	-0.0902893	0.155046	0.0328829	-0.290807	-0.217036	-0.21216	-0.314815	-0.549457	-0.728889	-0.0167253	0.15296	0.346222	0.553745	0.00436573	0.00381159	0.0256621	0.357651	5.68336e-08	0.000269391	0.0214456	0.0272178	0.757377	0.908495	0.270018	1	1	0.170535	1	1	0.954826	1	0.234047	1
CA342430	Ig kappa chain V-III region VG Omy 9391	0.0248172	0.174754	-0.0632174	1.64337	-0.308993	1.248	-0.250856	-0.180272	-0.306465	-0.0900982	-1.32502	-0.405825	-0.721409	0.271344	0.309804	-0.561917	-0.625863	-0.562121	0.161034	-0.300097	0.647598	0.00312106	0.150568	6.85846e-12	1.74555e-05	1.28969e-12	0.0199746	0.0352168	0.334571	0.753897	1	1	0.0515081	0.430979	0.352165	1	1	1	0.408887	0.32941
CA342454	Transcription factor-like protein MRG15	-0.0792349	-0.324285	-0.198272	0.150787	-0.185454	-0.0599295	0.0241805	-0.23795	-0.0585719	-0.325648	0.0674058	0.00614931	-0.36342	0.165441	0.0322077	0.00905552	0.0955683	0.0312476	-0.565604	0.0791256	0.152574	0.0196301	0.0114989	0.4095	0.000701398	0.499422	0.614093	0.00586493	1	0.501894	0.814751	0.972137	1	0.588969	0.845782	0.955073	0.585862	0.793166	0.140943	0.618378
CA342573	Tumor necrosis factor receptor superfamily member 11B	-0.216635	-0.105554	0.0565422	-0.0275425	3.26203	2.55397	0.155936	-0.146169	0.825762	1.54646	0.143822	0.10445	0.0581678	0.575904	-0.0163112	-0.213762	-0.087409	-0.0636262	1.03771	0.553291	6.52691e-06	0.00722882	0.636407	0.412267	3.27914e-12	5.28238e-09	0.0816863	0.191346	1	0.175727	0.49822	0.571465	0.446778	0.134933	0.926292	0.255754	0.6055	0.646242	0.00311957	0.327136
CA342636	Immunoglobulin-binding protein 1	0.0833103	0.052169	-0.189168	0.173169	-0.274048	-0.0224328	-0.314059	-0.189037	0.0760434	-0.0176819	-0.218571	-0.00387767	-0.356315	0.412125	0.360156	0.182144	0.344498	0.897012	-0.153771	0.0485259	0.0690373	0.0469115	0.006463	0.000389573	2.86678e-05	0.631543	3.23039e-05	0.000783795	0.718014	0.882041	0.405742	0.979028	0.100743	0.367479	0.0999434	0.254862	0.149223	0.00417684	0.269069	0.798373
CA342656	Reverse transcriptase-like-1	0.453691	0.113428	0.246564	0.149369	0.0236506	-0.0265971	-0.60291	-0.194233	0.245502	0.19981	-0.377148	-0.363638	-0.490269	-0.0749366	0.0428694	-0.542332	-0.35811	1.39898	0.948703	0.260243	4.64686e-05	0.0019992	1.70554e-07	1.71807e-05	0.316442	0.368932	6.38708e-10	5.85589e-07	0.132728	0.0985082	0.0389921	0.112126	0.0134751	0.340559	0.745594	0.000776138	0.0296758	0.00488813	0.000187961	0.110778
CA342668	Leukemia virus receptor 1-1	0.545953	0.113523	-0.133479	0.179748	0.0940948	0.108241	0.392094	0.198779	0.634976	0.563587	0.253536	1.03757	0.288937	-0.0511595	0.843775	0.395675	-0.0821147	-0.014749	0.0678243	0.166184	1.67523e-05	0.0314603	0.0335698	0.000978368	0.208369	0.185132	0.000303405	0.00383233	0.0143245	0.0236946	0.331983	0.0162983	0.171898	1	0.00632209	0.222746	1	1	0.726372	0.635265
CA342675	Heme oxygenase-1	0.470109	0.225285	1.89456	0.507681	2.17822	2.33464	0.181444	2.37181	0.875302	0.560772	0.0941565	0.124911	0.180773	0.258742	1.47047	0.528659	0.0393445	0.187287	1.6985	0.475241	1.16243e-05	7.48187e-06	0.000205403	0.00060972	1.86626e-11	1.4675e-13	0.00090934	3.179e-08	1	0.0359652	0.694082	0.531141	0.208568	0.28194	1	0.0662044	0.830329	0.277093	0.000633343	1
CA342691	Lanosterol synthase	-0.272632	-0.119773	-0.58782	-0.516351	-0.180926	-0.167241	-1.04809	0.260719	-1.12261	-1.18001	-0.593613	-0.0675498	-0.914161	-0.467671	0.7699	-0.941742	0.700114	-0.599434	0.810595	0.485993	2.86306e-05	0.200789	0.0284393	0.00177613	0.0145026	0.16918	6.31319e-05	1.01183e-05	0.00337673	0.000732235	0.0859816	0.761649	0.00489286	0.169587	0.0245641	0.0448014	0.0516616	0.265671	0.000972599	0.126102
CA342706	Chemokine 5a receptor-like	0.792288	0.959194	1.47937	0.287869	1.22059	1.15664	0.195859	0.839877	0.368983	0.348368	-0.137495	0.0406961	-0.934584	-0.0869465	0.232793	0.190159	-0.0332801	0.0296522	0.849582	-2.63734	6.7449e-10	3.74082e-06	8.92195e-07	0.000108475	1.54964e-10	2.28342e-08	0.0933643	0.000113391	1	1	0.170612	0.823841	1	0.567137	0.168101	0.322341	0.840971	0.883684	0.0380821	1
CA342707	Unknown-272	0.251924	0.025524	0.168692	0.0251382	-0.000488565	0.0112706	-0.464745	-0.259625	0.378316	0.339855	-0.184513	-0.355806	-0.191028	0.0501561	0.083314	-0.312742	0.0324563	1.5542	0.868318	0.371473	1.70401e-07	0.342257	2.97579e-05	0.389635	0.979691	0.77642	2.14081e-07	0.000102986	0.116001	0.061667	0.311497	0.11186	0.192564	0.71329	0.577581	0.00929351	0.671994	0.00163443	0.0019411	0.00710693
CA342720	Copper transport protein ATOX1	-0.448216	-0.257639	-0.676225	-0.654772	-1.17737	0.126764	-0.95886	-0.591844	-0.460588	-0.768988	-0.633042	-0.774419	-0.474286	-0.468875	-1.39926	-1.41492	-1.23428	-0.312371	-1.41049	-0.760859	7.00981e-08	9.25982e-05	1.33682e-05	1.78711e-06	3.80355e-05	0.0257308	0.00272112	6.8369e-07	0.337865	0.0392064	0.021369	1	0.0425802	0.0481643	1	1	1	0.190419	0.00128943	0.0376637
CA342760	47 kDa heat shock protein-2	0.0817461	0.0530987	-0.0407702	0.0571636	0.0615681	0.0183157	0.043534	-0.0043329	0.0753685	0.0473102	0.285029	0.0451669	-0.0680552	0.40224	-0.0863663	-0.166383	-0.201327	0.139704	-0.0532985	-0.141468	0.00450798	0.0610795	0.235416	0.108118	0.130818	0.791708	0.180505	0.923057	0.520518	0.727192	0.277164	0.735029	0.59952	0.106534	0.391809	0.411917	0.201812	0.401965	0.717979	0.206756
CA342769	Matrix metalloproteinase 9-1	0.448513	0.13874	0.255644	-0.119797	0.156606	-0.365105	0.0890642	0.230541	0.149979	-0.337604	0.0163891	1.77567	0.223794	2.5148	0.226061	-0.68458	0.0892986	0.0725233	0.885174	1.19883	0.0511324	0.231273	0.00539981	0.0170482	0.00431051	0.00799664	0.126217	0.04877	0.424848	0.295537	0.932965	1	0.133053	0.0019914	0.135711	1	0.618408	0.714724	0.00609634	0.0218713
CA342838	Putative ST2L protein	0.281627	-0.0947325	0.0935097	0.436968	0.0212278	-0.023229	0.354951	0.279448	0.569432	1.03212	-0.142481	0.964997	0.540784	-0.103197	-0.100522	0.238242	0.0472672	-1.33754	0.671665	-0.661159	1.15775e-05	0.38037	0.138764	0.000607608	0.584354	0.80395	0.220746	0.000567661	0.1288	0.0356745	0.399942	1	0.0849343	0.428795	1	0.207902	0.826952	1	0.105826	1
CA343103	Inter-alpha-trypsin inhibitor heavy chain H1	0.0349478	-0.323441	-0.37541	0.0330141	-0.194586	-0.122411	-0.441246	-0.837224	-0.622688	-0.0483992	-0.516386	-0.659829	-0.720201	-0.255801	-1.52433	-1.0407	-0.288397	-0.758666	-1.80516	-1.90722	0.540756	0.00384006	0.00517576	0.617409	0.172062	0.0195565	6.07315e-05	9.18407e-11	0.0388937	0.732281	0.0352114	0.00852573	0.000747492	0.248502	0.000185735	0.000273486	0.0171487	0.00259624	0.00025415	0.000465586
CA343143	NF-kappaB inhibitor alpha-1	-0.0707901	-0.135557	0.388413	0.191694	-0.0451549	-0.54616	0.452277	-0.585235	0.42389	-0.0624719	0.533133	0.334619	0.030708	0.388833	-0.58875	0.451245	-0.251344	-1.09555	-0.221532	0.264366	0.0806335	0.0268834	0.0433176	0.00133201	0.181294	7.1887e-05	0.00228516	4.6122e-10	0.0341858	0.633922	0.091352	0.402015	0.829525	0.362042	0.013388	0.0809062	0.43305	1	0.419926	0.372051
CA343201	Ig gamma-2 chain C region Omy 15640	-0.151253	0.574411	-0.301897	0.0884447	-0.275587	0.660906	-0.532339	-0.215378	0.0541699	0.253662	-0.450575	-0.225011	-0.337935	0.124697	-0.301643	-0.17931	0.337331	0.774004	0.711492	0.387764	0.206438	0.270437	0.0225997	0.367676	2.65338e-05	1.03567e-05	0.000412519	0.0194306	0.86568	0.325881	1	0.584301	0.190392	1	0.423165	0.666542	0.395281	1	0.0261011	0.377708
CA343225	Signal transducer/activator of transcription Stat1	1.00377	0.292984	0.877988	0.430961	0.644444	0.264058	0.733491	0.181059	0.886453	1.72875	1.35049	0.761213	1.2491	1.21305	0.424257	0.640033	0.341523	0.742869	0.226821	0.279922	1.32198e-12	4.4524e-05	9.75998e-08	3.00178e-08	2.80434e-08	0.00483418	1.38134e-07	0.00523174	0.00598666	0.000176417	0.000714641	0.00786079	0.000182547	0.0133996	0.0952999	0.0204929	0.166707	0.0350047	0.228277	0.28889
CA343327	Transposase -61	-0.00550905	0.0316835	-0.113978	0.00328043	-0.0212755	-0.0495249	-0.35223	-0.295841	0.174634	0.142472	-0.203621	-0.30075	-0.257394	-0.238808	0.31812	-0.320522	0.0129722	1.89997	1.11878	0.718854	0.850634	0.384951	7.85095e-05	0.868408	0.550435	0.0763749	3.31208e-05	4.85604e-08	0.229551	0.267932	0.172525	0.0314881	0.14596	0.358326	0.121862	0.0202106	0.930702	0.00012373	7.4451e-05	0.00359061
CA343353	UDP-glucuronosyltransferase 1-1	0.047079	-0.422758	-0.495489	-0.205391	-0.241893	0.141186	-0.222359	-0.541978	-0.621329	0.0857764	-0.22737	-0.0995376	-0.278211	0.163891	-0.625941	-2.3673	-0.112123	-0.0755495	-0.587922	-0.281827	0.352251	0.00061122	2.84747e-06	0.0205223	7.35875e-05	0.183948	0.00366232	1.49254e-05	0.128041	0.807334	0.364803	0.570696	0.470666	0.623759	1	1	0.503815	0.621245	0.246413	1
CA343389	Oxidoreductase UCPA	0.104036	0.173194	-0.309834	-0.386497	-0.073112	0.113915	-0.366343	-0.269212	0.01271	-0.367445	-0.71804	-0.0904589	-0.3535	-0.267366	-0.563843	-1.2385	-0.0577145	-0.0803625	-0.343074	-0.527937	0.446762	0.0912653	0.000402526	5.87962e-05	0.0901094	0.219512	0.0868251	1.13157e-05	0.962825	0.274525	1	0.727313	0.254888	0.1132	1	1	0.907949	0.612255	0.0901841	1
CA343473	C3a anaphylatoxin chemotactic receptor	0.270255	-0.10921	0.452091	-0.0815158	-0.0565696	0.337813	-0.0251851	-0.0274426	-0.0691388	-0.0249801	-1.21835	-0.232543	-0.199397	-0.0668066	-0.167876	6.814	1.12322	-0.672773	-0.749038	-0.0661624	0.141533	0.0108733	0.483734	0.592349	0.483011	0.101197	0.899767	0.339962	0.689546	1	1	1	1	0.639552	1	1	1	1	1	0.663368
CA343485	C-Fos protein	-0.479856	-0.133226	-0.295194	-0.342769	-0.130168	-0.360413	0.383725	-0.200705	0.190906	0.134736	0.554771	0.273818	0.412254	-0.404866	-0.330106	-0.221447	-1.17907	-0.90044	-0.6627	-0.38547	3.88608e-06	0.013825	0.000193303	1.48334e-05	0.00169618	2.24215e-06	0.00104524	9.33819e-06	0.375294	0.575472	0.111707	0.278048	0.0805039	0.35473	0.0675479	0.268453	0.0822505	0.0180616	0.0057706	0.0435612
CA343612	ReO_6-3	-0.591215	-0.318482	0.0597069	-0.0899968	-0.551978	-0.195749	0.00679762	-0.654048	0.0853865	-0.0459656	1.26215	0.116731	0.299309	-0.843385	-0.073466	0.0796722	-0.800595	0.457116	0.10618	0.161857	4.29608e-08	3.34095e-06	0.0727284	0.137148	1.6596e-07	0.000665104	0.908813	7.87007e-09	0.756434	0.792643	0.000564911	0.491048	0.180195	0.000758976	0.694184	0.510374	0.00252856	0.0249891	0.504795	0.200924
CA343697	Transposase-10	0.618197	0.0483899	-0.38523	-0.292798	-0.00300915	-0.0929628	-0.0240018	-0.17701	-0.590452	-0.868412	-0.256194	0.684616	-0.210233	-0.0447196	-0.184911	-0.0708181	-1.08452	-0.103398	-0.0678069	-0.0972405	0.000269579	0.396435	0.000946045	0.00242193	0.976988	0.630515	0.762311	0.0353441	1	0.0449601	0.255425	1	0.0868373	0.814279	0.187856	0.671089	1	0.629139	0.671531	0.474865
CA343700	CXC chemokine receptor transcript variant B	-0.859443	-0.279669	-0.418072	-0.247435	-0.473837	-0.206428	0.201072	-0.14844	-0.105491	-0.186134	0.489344	0.0593138	0.129767	-0.371092	-0.335275	-0.144993	0.60463	-0.176137	-0.524357	-0.64561	2.1635e-07	0.0107852	1.37161e-06	0.00339784	6.67075e-10	0.0140441	0.0566109	0.000630473	0.491779	0.150657	0.139149	0.815602	0.479246	0.450122	0.258572	0.537624	0.186375	0.599332	0.103449	0.0142984
CA343894	Protoheme IX farnesyltransferase	-0.0317512	0.0761718	-0.338167	-0.374663	-0.124702	-0.174562	0.146403	0.033876	0.315723	0.60117	0.984737	0.302041	0.203121	2.33314	0.602856	1.25268	0.728226	0.180792	0.912375	0.85644	0.330462	0.0579984	0.00472509	0.000503154	0.00944515	0.122473	0.272647	0.471964	0.126967	0.0710116	0.0520556	0.360438	0.197376	0.00514052	0.124536	0.0492241	0.0896471	0.531737	0.0223767	0.0333674
CA343913	ATP-binding cassette transporter 2	0.228656	-0.150529	0.728349	0.160411	0.40412	0.118189	0.0488861	-0.179632	-0.387389	0.12518	0.218771	0.0519708	0.0380523	0.197831	0.0473259	0.00492328	-0.0351838	0.036973	-0.0981732	-0.0410143	0.00034897	0.327626	0.0185159	0.0125725	0.0226308	0.43888	0.378388	0.244564	0.327145	0.758748	0.23666	0.616909	0.763899	0.30287	0.697751	0.959681	0.782329	0.778532	1	0.697771
CA344100	Galectin like 1 (VRG1-1)	1.93234	0.801193	1.78632	0.625618	1.30917	0.526121	1.93106	0.609042	1.54014	2.72424	2.77382	1.60556	2.38609	2.17099	0.44832	1.17971	0.874506	0.322259	0.356334	0.753478	1.36364e-13	2.22655e-09	2.49837e-09	7.05186e-07	3.67026e-07	2.25053e-08	5.95033e-08	4.68142e-08	0.00133429	5.67392e-05	0.00121729	0.00133808	7.54425e-05	0.00244628	0.0542162	0.00265599	0.0144151	0.491049	0.0785837	0.00392149
CA344136	Small inducible cytokine B14 precursor	0.437866	0.1703	-1.1648	-0.705811	-0.0957386	-0.17336	-0.0629772	0.303928	-0.679004	-0.100861	-0.190016	0.114794	-0.0867221	0.10426	-0.275391	-0.0740753	2.69382	-0.162434	-2.51379	-0.0926093	0.000191098	0.0929016	5.17394e-08	2.58375e-06	0.066726	0.00705756	0.226466	7.06201e-05	1	0.490759	0.326576	0.750511	0.315277	0.655544	0.0736296	0.676218	1	0.350032	1	0.569888
CA344171	Tradd	-0.0520563	-0.0711169	0.184366	-0.134297	0.106732	-0.0076319	0.0799512	0.0581969	0.341037	0.479492	-0.0507607	0.672662	-0.02093	0.159872	1.05045	-1.04434	-0.409004	2.03243	0.883157	0.365677	0.285019	0.0989381	0.0465833	0.416819	0.0363989	0.938507	0.160212	0.236903	0.114112	0.0134609	0.677912	1	0.913087	0.302483	0.00616218	1	1	0.000167035	0.00824567	0.0297177
CA344201	Peroxisomal targeting signal 2 receptor	0.356649	0.224569	0.0318017	0.0978247	0.0374149	0.12353	-0.250832	-0.169487	0.355703	0.555521	0.303558	0.190945	0.0048873	-0.402445	0.772485	-0.665627	-0.0229148	0.199584	0.146283	-0.475693	3.80197e-05	0.000550088	0.575784	0.303145	0.587846	0.198572	0.366836	0.000243954	0.14969	0.0367185	0.235103	0.550705	0.983013	1	1	0.0830631	0.935228	0.269968	0.431823	0.439741
CA344206	A-kinase anchor protein 9	-0.0605656	-0.0242113	-0.338415	-0.145005	-0.303718	-0.170594	-0.0644096	0.0204362	-0.508982	1.11973	0.00763413	-0.270567	-0.0477127	0.0915211	-0.605167	0.0478593	-0.0539625	0.111449	0.587986	0.634448	0.0811792	0.606322	0.000251961	0.022617	0.0184239	0.000512202	1	0.733715	1	1	0.96322	1	0.746663	0.643579	1	0.769342	0.778267	0.517037	0.0305992	0.112424
CA344228	Phospholipase A-2-activating protein	0.0508776	-0.0359494	0.362408	-0.203976	0.24722	-0.0872886	0.164609	-0.179025	0.887245	0.975932	0.211156	0.0683433	-0.296429	-0.0136443	-1.62808	-0.00548619	-0.0886078	-0.171749	0.541962	0.758763	0.411813	0.337613	0.0157266	0.195812	0.0366624	0.0201743	2.8174e-07	0.325157	1	0.0946902	0.387304	0.597028	1	1	1	0.977511	0.6467	0.288749	0.239629	1
CA344273	Ten-m3	0.00159993	0.0669697	0.186783	-0.109347	0.125615	0.0204702	-0.0594257	-0.252423	0.0432962	0.016545	0.0170195	0.0239562	-0.0583866	0.245331	-0.128815	-0.165658	-1.58401	-1.00581	-0.0924046	-0.0678784	0.990652	0.135611	1	0.000568222	0.294796	0.511428	0.289288	0.340957	0.731663	0.909544	0.926631	0.904466	0.720147	0.456082	0.338439	0.274633	1	1	0.546342	0.603302
CA344323	Programmed cell death protein 2	0.160972	-0.0148554	-0.23389	-0.339491	-0.827808	-0.00359648	0.00938716	-0.506688	0.0650711	0.0913124	0.045034	-0.0508743	-0.0256352	0.401635	-0.0498173	-0.055776	-0.0313175	-0.0752762	0.0703607	0.153476	0.000599257	0.586606	0.0352751	0.00533829	0.00128552	0.953777	0.832496	0.0658841	0.629085	0.409357	0.839621	0.760862	0.823708	0.282746	0.789376	0.705274	0.830801	0.627323	1	0.456238
CA344354	Unknown-273	-0.0756323	-0.0530715	-0.0863545	0.0230439	-0.132119	-0.268279	-0.529668	-0.3134	0.439924	0.403976	-0.382866	0.0568111	-0.0701353	-0.224386	0.634589	0.135151	0.0427367	1.89836	1.18051	0.796699	0.00860859	0.126909	0.151135	0.53395	0.0396214	0.000651304	0.000931008	8.63721e-08	0.117789	0.0763643	0.398199	0.768322	0.567015	0.486724	0.00456691	0.436284	0.728252	2.9212e-05	5.44373e-06	0.000651631
CA344377	Wiskott-Aldrich syndrome protein	-0.0118545	-0.0145503	-0.073782	0.0955538	-0.287957	-0.113512	-0.155616	0.204839	0.0751421	0.218477	-0.227093	0.140476	-0.0216061	-0.000598913	0.842519	0.127029	0.155417	1.14539	0.966083	0.996049	0.822652	0.795807	0.0676548	3.73586e-05	9.337e-06	0.0256533	0.0971292	2.63659e-05	0.713837	0.209442	0.221408	0.529497	0.900795	0.997496	0.00314876	0.553827	0.415126	0.00373606	0.00175753	0.00179556
CA344428	Glutathione peroxidase 4	-0.166554	-0.0540118	-0.0998566	-0.319171	0.0264588	0.133098	0.523488	0.407872	0.209124	-0.228129	-0.458483	0.322522	0.210997	0.482068	0.255048	-0.159874	-0.555241	-0.728258	-0.252164	0.329318	0.0062087	0.570793	0.0159297	2.61754e-06	0.68519	0.118207	0.0569995	1.09085e-05	0.342911	0.255275	0.131343	0.398387	0.197996	0.0624937	0.346579	0.493362	0.037893	0.202954	0.279678	0.149179
CA344488	Cathepsin B-2	0.709379	0.629464	1.19224	1.12939	1.4542	2.19531	0.587797	1.18057	0.717568	0.855488	0.722199	0.627728	0.56809	1.19961	1.66885	1.20958	0.628049	0.786021	1.61112	1.57436	2.58264e-16	1.15123e-17	1.16626e-14	1.98251e-13	1.16277e-21	3.8671e-24	2.84403e-09	7.09155e-27	4.7349e-05	3.45941e-06	0.0060601	0.0124882	0.00064994	0.00014519	8.35341e-08	1.11382e-06	0.00805329	0.00383718	1.75472e-06	1.31428e-07
CA344577	Growth arrest and DNA-damage-inducible GADD45 gamma-2	0.0887051	0.0983934	0.113716	-0.0892105	0.227252	0.0420914	-0.0652215	-0.0509953	0.0627142	-0.200677	0.303937	0.0685274	-0.0604222	0.299985	0.00148677	-0.181451	-0.103632	-0.0849003	-0.0930326	-0.00174652	0.00327664	0.0973923	0.056742	0.181977	1	0.220267	0.152099	0.317741	0.678273	0.225187	0.235166	0.567856	0.713796	0.393605	0.991474	0.348119	0.372238	0.747665	0.409177	0.992805
CA344582	Protein farnesyltransferase	-0.30748	-0.0909137	-0.133044	-0.409235	0.140594	-0.186653	1.22144	-0.0798405	-0.294965	0.143458	-0.0939704	-0.0609247	-0.016852	-0.179195	0.0677389	0.0714755	0.049065	-0.104722	0.31802	1.0304	0.00504176	0.161601	0.0452287	0.00183987	0.195243	0.0282816	1	0.0340975	0.602935	0.576416	0.71437	0.708744	0.956863	0.3302	0.638401	0.699774	0.665953	0.562074	0.321951	1
CA344615	Complement factor Bf-2	-0.0189656	0.0584508	-0.301322	-0.22277	-0.0858708	-0.0262538	0.222394	0.722944	0.645493	0.61232	0.485441	0.0784946	0.548477	0.776549	0.647366	1.16215	1.70446	0.530935	0.742586	0.631124	0.746062	0.235296	0.243438	0.00146393	0.00592363	0.651963	0.000339936	1.58733e-11	0.00227856	0.00691151	0.0207	0.626693	0.00180374	0.00428693	0.0164877	0.000136355	6.41762e-05	0.037586	0.00170655	0.0433472
CA344707	Cyclophilin-1	0.167936	0.015617	0.00703637	-0.310045	0.0234423	0.0172335	0.000282179	0.106872	-0.603236	-0.940611	-1.06406	-0.959053	-0.961944	-0.600569	-1.10183	-1.42374	-1.40384	-1.54891	-1.23764	-1.23262	0.0004462	0.861664	0.895546	5.87376e-06	0.332103	0.780265	0.991995	0.000410633	0.0104562	0.000629324	0.00087555	0.000673574	0.000573032	0.011771	0.00174127	9.10577e-05	2.17949e-05	0.00110763	0.000778204	0.000422502
CA344745	B-cell receptor CD22-1	0.0835613	0.0722108	0.1091	-0.06387	0.245992	0.278832	-0.137122	0.325789	-0.0866611	-0.540306	-0.986556	-0.69703	-0.440429	-0.499962	0.116806	-0.874082	-0.912644	-0.589018	-0.483697	-0.16293	0.0960727	0.502075	0.183154	0.208886	0.0208892	0.0587081	0.0370314	7.21339e-05	0.640816	0.0287026	0.0339202	0.0486051	0.131365	0.0678241	0.752123	0.00796041	0.00377128	0.11554	0.0699035	0.487843
CA344798	T-cell surface glycoprotein CD3 zeta chain	-0.0629296	0.0303562	-0.210855	-0.1059	-0.188139	-0.172762	0.152853	0.0366787	0.121923	0.318342	0.288588	0.13609	0.262243	0.248682	0.28262	0.195676	0.273367	0.761512	0.574086	0.559771	0.0653997	0.535317	0.000582561	0.0437296	0.00017816	0.000799863	0.046525	0.356167	0.364169	0.106219	0.216683	0.414017	0.164078	0.186097	0.142228	0.291736	0.158216	0.0913707	0.0665944	0.042574
CA344820	Baculoviral IAP repeat-containing protein 2	0.102538	0.0596343	-0.0175552	0.0304342	-0.0853982	0.0952062	-0.251863	-0.134118	0.229253	0.283384	-0.0617919	0.359431	0.158203	-0.57339	0.0856956	-0.458102	0.0711039	0.223479	-0.189767	0.0142163	0.0245217	0.514046	0.764905	0.569201	0.0666617	0.100295	0.0439163	0.000475152	0.184908	0.168951	0.830603	0.217409	0.336282	0.341671	0.763523	0.16239	0.816881	1	0.403496	0.978298
CA345003	Histone deacetylase 4	0.209758	0.0577853	-0.213574	0.175328	-0.228832	0.0495064	-0.481595	0.100511	-0.00794682	-0.0032604	-0.412409	0.0422845	-0.361208	-0.173175	0.600546	0.689498	0.463629	0.739194	-0.28247	-0.244665	0.000920658	0.0730958	0.0020738	0.00139389	3.41845e-05	0.199901	9.63102e-05	0.0786614	0.957744	0.985211	0.112334	0.847601	0.0405768	0.622119	0.115521	0.105939	0.201326	0.0636902	0.201482	0.400163
CA345105	Aldehyde dehydrogenase 7	-0.291992	-0.175526	-0.125486	0.255641	0.0231576	0.576087	-0.728732	0.228447	-0.550425	-0.000313993	-0.598883	-0.620352	-0.710859	-0.484158	-0.643813	0.386113	1.2489	-0.493683	-0.97844	-1.25314	0.0029376	0.219795	0.487393	0.190024	0.850115	0.00256501	5.95096e-06	1.71458e-05	0.00903115	0.997002	0.0178381	0.0238632	0.00154953	0.0278412	0.0200231	0.00342111	0.000483423	0.0541109	0.00508623	0.00083533
CA345232	Similar to GTP-binding protein ragB	-0.38385	-0.119294	-0.147209	0.0263469	-0.346501	-0.454018	0.359925	0.00191771	0.074605	0.138365	0.27922	0.355758	0.335763	0.155193	0.0650654	0.606659	0.370585	-0.398705	-0.0419985	0.0721175	1.37946e-05	5.23698e-05	0.00145037	0.334031	6.51933e-07	2.36525e-08	6.58481e-06	0.920774	0.634685	0.388405	0.308437	0.158364	0.0394592	0.365761	0.6551	0.00440904	0.043819	0.084728	0.750133	0.623243
CA345326	Neurotrophin-3	0.0404248	0.0470217	-0.232776	0.00843798	-0.074278	1.15272	-0.0264465	-0.0166565	0.00841144	0.0617773	0.0782259	0.0384701	-1.38074	0.368881	-0.0207346	-0.0437077	-0.0844184	0.164997	0.108215	-0.0244896	0.0543965	0.0887959	0.377569	0.903341	0.418579	0.181282	0.339419	0.505221	0.931528	0.62068	0.563965	0.729879	1	0.0295206	0.874196	0.74413	0.500437	0.219967	1	0.834627
CA345450	Transposase -62	-0.023417	0.118548	-0.30373	-0.103123	-0.275377	-0.0422998	0.00539693	0.159486	0.242391	0.387964	-0.0371878	-0.979614	-0.301784	0.123806	-0.229658	0.0557583	-0.0423134	0.0933491	1.11853	0.767228	0.519016	0.222449	2.24054e-05	0.162568	6.44055e-05	0.589618	0.906535	0.124833	0.399321	0.0845678	0.761505	1	0.653123	0.41665	1	0.643399	0.735179	0.552812	0.019172	0.0347676
CA345564	Peroxisome proliferator activated receptor gamma	-0.0328811	-0.0752414	-0.0866688	-0.168534	-0.12135	-0.0392551	-0.154833	-0.438508	-1.90974	-0.231376	-0.209751	-0.168306	-0.101817	-0.211296	-0.3348	-0.108164	-4.51085	-0.20773	-0.702969	-0.329207	0.74713	0.0420269	0.399451	0.0346743	0.314016	0.0506555	0.00214386	1.36906e-05	1	1	0.220684	0.19986	0.520594	0.270316	0.132874	0.520944	1	0.328006	0.0137919	0.0262318
CA345589	Connexin 43	0.234704	0.14592	-0.326444	0.0150853	-0.19874	-0.0911902	-0.44468	0.010554	0.108267	0.139469	0.124004	-0.114139	0.0356158	0.238426	0.888592	-0.201733	0.0843571	1.10887	0.744732	0.911058	1.35185e-05	0.0143738	0.00331743	0.724204	0.00158989	0.00129633	0.155627	0.752593	0.588524	0.557156	1	0.741423	0.853967	1	0.00866882	0.55224	0.731234	0.026684	0.00453257	0.00380425
CA345725	Interleukin-1 receptor-like protein 1	-0.0151127	0.0517517	0.118407	-0.117006	-0.301723	0.473468	-0.518569	-0.197164	-0.107413	0.440454	-0.141988	-0.450413	-0.316537	-0.151693	-1.30794	-0.622036	0.183966	-1.42474	-0.45251	-0.572245	0.63937	0.501983	0.00444741	0.0467627	0.00392112	0.005509	0.00576579	4.90483e-07	0.551496	0.044491	0.699377	0.0903279	0.0451386	1	0.00680408	0.239866	0.418624	1	0.0439971	0.0742275
CA345754	Serine/threonine-protein kinase 3	-0.480739	-0.128806	-0.295594	-0.173808	-0.119913	-0.0948669	0.0237945	-0.114859	-0.089933	-0.216713	-0.124843	0.0318747	-0.0980815	-0.108167	0.255237	-0.321781	-0.000343378	0.125806	-0.105666	-0.708265	0.000762375	0.183135	0.000293696	0.231661	0.0683244	0.342317	0.888138	0.0172537	0.701846	0.118387	0.588898	1	0.690732	0.503503	0.58613	1	0.998387	0.539903	0.704553	1
CA345853	Plasma glutathione peroxidase precursor	-1.132	-0.520364	-0.65836	-0.709868	0.18253	1.33489	0.51515	0.831043	0.801533	0.513357	0.201179	0.113314	-0.0356476	2.30092	0.864559	1.46532	2.21286	0.714791	1.1079	1.48067	2.96607e-08	2.54185e-05	7.62153e-08	4.64177e-10	0.00416679	0.00046485	0.000242962	6.04951e-06	0.0304475	0.0534764	0.420331	0.534497	0.848521	0.000208994	0.0303161	0.00319377	0.000403915	0.079923	0.00628343	0.000726143
CA345939	Ceruloplasmin	-0.150485	0.424353	0.328622	-0.00612948	0.0132506	0.116947	-0.148311	0.257671	0.118749	0.0441132	-0.170342	-0.0165418	-0.34753	1.18034	-0.162976	-0.204222	-0.140126	-0.656305	-0.00976171	-0.247543	0.131755	0.00568123	0.00295925	0.936414	0.88338	0.603017	0.00127037	0.000747069	0.511088	0.767926	0.225483	0.917613	0.0216126	0.000158101	0.284725	0.0862447	0.245558	0.0103602	0.969051	0.222351
CA345954	Similar to eukaryotic translation initiation factor 2B gamma	0.215789	0.0269865	0.331857	0.226686	0.228675	0.175964	0.317103	-0.069869	0.140474	0.396407	-0.157014	0.508263	0.180718	0.335931	0.123025	0.389967	0.629313	0.0468555	-0.107722	0.0555735	0.00234811	0.597686	2.64196e-08	0.000410897	0.00548637	0.0474532	0.00571296	0.0655937	0.400324	0.123053	1	0.266275	0.469791	1	0.609569	1	1	0.764952	0.514133	0.849224
CA345984	HIV TAT specific factor 1	-0.258068	-0.167192	-0.377443	-0.167896	-0.0174168	-0.070743	-0.122507	-0.371104	-0.270654	0.163297	-0.158328	0.281072	0.1286	-0.0494783	-0.664506	-0.235386	-0.016308	-0.115977	0.119304	0.0412089	0.00134695	0.3006	0.00281765	0.166586	0.762071	0.09691	0.710227	5.94626e-07	0.31074	0.452567	0.363124	1	0.521307	0.788318	1	1	0.910872	0.621879	0.594401	0.898491
CA346016	MHC class I heavy chain-2	0.0820711	-0.023821	0.441873	0.481886	0.0680006	-0.205931	0.526633	0.619329	0.986327	0.805132	0.566419	0.533867	0.736956	3.35633	-0.146575	0.501611	1.15251	-0.105345	0.619764	-0.0935023	0.0709495	0.84045	8.29144e-06	1.47073e-06	0.00840906	0.000437111	0.0341458	1.68316e-07	0.0657828	0.0219741	1	1	0.0723113	1	0.725778	0.041384	0.0450321	0.797654	0.101637	0.78614
CA346079	Transposase-48	-0.0173558	0.0304217	-0.0540634	0.0104151	-0.0851881	-0.0294319	-0.282318	-0.167278	0.423591	0.360302	-0.124987	-0.155252	-0.134888	0.282418	0.0386678	-0.360905	0.121735	1.16357	0.664548	0.25029	0.465465	0.269947	0.286954	0.759609	0.0141072	0.234467	0.000218374	1.22502e-07	0.0921999	0.0582945	0.546355	0.379985	0.265977	0.129134	0.769552	0.046318	0.259352	0.00128392	0.00177694	0.114005
CA346090	Double-strand break repair protein MRE11A	-0.00977409	0.169045	0.0422812	-0.113256	-0.0765762	-0.0439703	-0.636274	-0.724446	-0.478405	-0.386454	-0.717086	-0.229863	-0.856677	-0.0498739	-1.09728	-0.862711	-0.232467	-1.86764	-1.50076	-1.02573	0.928384	0.183256	0.668041	0.0312634	0.0729074	0.477257	0.00249528	2.48578e-08	0.143526	0.0186435	1	0.205497	0.0275763	0.836353	0.0456827	0.175481	0.706918	1	0.00257416	0.0456399
CA346142	Secretory phospholipase A2 precursor	0.108557	0.0189342	-0.0522976	0.0387781	0.087847	0.00705336	0.0021847	0.0231671	0.135294	0.0780091	0.34776	0.0113483	0.0790774	0.450646	-0.0296139	-0.160052	-0.050305	-0.0335095	-0.0788212	0.0637559	0.0607273	0.692574	0.766896	0.0694659	0.0509898	0.818357	0.924253	0.830801	0.181115	0.629122	0.222351	0.948653	0.487875	0.202462	0.746952	0.444053	0.776686	0.840034	0.603034	0.676481
CA346166	Arachidonate 5-lipoxygenase-1	0.32528	0.17641	-0.289611	0.199227	-0.313449	-0.0566469	-0.311803	0.00319025	0.174855	-0.31173	0.292201	0.196123	-0.0342357	0.665551	0.19217	0.00509028	-0.0123215	0.271802	-0.263499	0.349628	0.0295933	0.0433213	0.00492375	0.00336752	0.00152822	0.351552	0.241376	0.966584	0.332036	0.191254	0.30922	0.369264	1	0.0956113	0.322548	0.965969	0.941477	0.191602	1	0.592563
CA346281	Transposase-49	0.730068	0.139255	-0.265262	-0.0520274	-0.0556338	-0.313206	0.00875478	-0.0124338	0.651589	-0.0957976	0.421197	0.109127	-0.00489352	0.264182	0.0893077	0.0237764	0.041688	0.079578	0.148824	0.089635	0.341816	0.0214652	0.122495	0.504755	0.883612	0.114891	0.888994	0.877109	1	0.573584	0.198737	0.480272	0.974263	0.260919	0.643998	0.895068	0.767521	0.610198	0.463321	0.51469
CA346289	Transposase-50	0.0972043	0.204391	-0.224671	0.230069	-0.0262426	0.076659	-0.218639	-0.216615	0.152136	-0.214749	0.296728	0.0712207	-1.01613	0.525973	0.179598	-1.12551	-0.0258662	-0.0949744	-0.380216	0.315458	0.0301239	0.00416766	0.0331302	0.00918355	0.809354	0.581131	0.202253	0.0636401	0.536713	0.314347	0.231201	0.636651	1	0.161383	1	1	0.82905	1	1	1
CA346392	Carcinoembryonic cell adhesion molecule 1	0.574517	0.534976	-0.255136	-0.274054	-0.0524556	-0.260733	-0.61437	-0.248894	-0.109083	-0.0625521	0.270045	-0.310628	-0.57382	-0.120104	-0.201768	0.0403287	4.81517	-0.00186673	-0.0108804	-0.131629	5.27886e-08	5.2263e-07	0.273724	0.384096	0.70382	0.1511	0.00278923	0.0393542	0.59569	0.771853	1	1	0.12864	1	0.593278	1	1	0.989209	0.971469	0.672016
CA346488	p53-like transcription factor	0.620166	0.132958	2.59325	0.122944	1.56364	1.39889	-0.0747271	-0.423554	0.499639	-0.0563641	-0.339225	0.273208	-0.35187	0.619304	0.280642	0.428518	0.262246	-0.00622405	-0.975688	-0.184909	0.0231452	0.0825196	0.0109825	0.0113043	0.000461805	0.0134698	0.339376	2.80555e-05	0.133687	0.7908	1	0.508521	0.203332	0.132981	0.215751	0.210135	0.174519	1	0.0090993	0.648692
CA346561	Stress 70 protein chaperone	0.56782	-0.115503	-0.212581	-0.187094	-0.00339884	-1.02036	-0.23969	0.125881	0.110303	0.366013	0.404108	-0.0751098	0.0540584	1.19196	-0.246213	0.31233	1.01863	-0.0494168	-0.561898	-0.352492	0.00010185	0.059026	0.0211938	0.0370905	0.928217	5.07561e-05	0.000231441	0.00833856	0.51746	0.0413464	0.0663809	0.549242	0.688802	0.000774327	0.159245	0.068594	0.00073382	0.671509	0.00359432	0.1741
CA346623	Selenium-binding protein 1	0.0950305	0.0993681	-0.74893	-0.248111	0.00222356	-0.253014	-1.15354	-0.769886	-1.17824	-0.620587	-0.333882	-0.185389	-1.21064	-0.30908	-0.230866	-1.45109	0.250059	-1.01714	-1.16632	-0.854996	0.450622	0.0920512	0.0032653	0.00629211	0.981853	0.0161647	4.38013e-06	7.92005e-10	0.00369565	0.0291549	0.353054	0.280403	0.000329434	0.134294	1	1	1	1	0.00566669	0.0163389
CA346664	Proto-oncogene protein c-fos	0.179692	0.132249	0.253659	-0.340186	0.30215	0.230504	0.113169	0.296843	0.187327	0.3988	0.00250057	0.667495	0.0350821	0.416837	1.13361	0.396586	1.36764	0.816509	-0.053158	-0.0162001	0.0164334	0.013995	0.0874669	0.412697	0.0102529	0.193624	0.331037	0.000770955	0.338379	0.1373	0.985598	0.0469971	0.885247	0.162154	0.0232341	0.241003	0.0502698	0.138926	0.812074	0.963407
CA346665	Chromatin assembly factor 1 subunit B	0.108624	-0.133829	-0.188579	0.109665	-0.176349	-0.0714333	-0.0133183	-0.265442	0.00496554	0.0917347	0.194807	0.154262	-0.385363	0.104968	0.150513	1.22685	0.0105431	0.0729816	-0.998294	-0.245241	2.46456e-05	0.0501944	0.014089	0.00204168	0.0150421	0.453068	0.810284	0.000354403	0.984652	0.45335	0.540724	1	0.168503	0.485042	0.174257	1	0.941675	0.629642	0.0114894	0.590377
CA346682	Transposase-51	-0.0566808	0.0662868	-0.417876	-0.0117004	-0.308081	-0.211848	-0.686056	-0.205076	-0.201593	-0.213823	-0.397264	-0.48126	-0.392974	0.0786613	0.547856	0.651956	-0.265862	0.990996	0.461671	0.527456	0.438098	0.372286	2.28415e-05	0.748159	6.28783e-05	3.88711e-05	0.0024538	0.0109588	0.380911	0.371798	1	0.205919	0.10718	1	0.174524	0.459628	0.628236	0.0329288	0.0679763	0.0483086
CA346702	Costimulatory molecule	-0.0483394	0.835864	-0.456861	-0.251947	-0.0749439	-0.00299355	-0.468702	0.0489246	-0.0654643	0.132306	0.378197	-0.0211369	-0.365364	0.304273	0.0506784	0.154347	0.0593104	-0.0150823	-0.414217	0.158623	0.3384	1	0.00142373	0.0139282	0.103467	0.972401	0.023545	0.421343	1	0.602964	0.206102	0.89891	0.32551	0.162567	0.781636	0.396227	0.700328	0.933274	0.315029	1
CA346821	Transposase-11	0.170583	0.115324	0.088451	-0.328881	0.0113971	-0.0537378	-0.0517242	0.0163827	-0.642286	-0.748442	-0.814434	-0.905738	-0.734618	-0.587535	-0.8762	-1.39718	-1.0404	-1.1676	-1.10216	-0.990931	0.00182952	0.264938	0.0233926	2.95382e-06	0.720649	0.18588	0.237247	0.634168	0.00376182	0.00447666	0.00912042	0.00660669	0.00834815	0.00379183	0.0050543	0.000135953	0.0014002	0.00075974	0.000973401	0.00249576
CA346849	Unc-13 homolog C	-0.831343	-0.309777	-0.578773	-0.488417	-0.31978	-0.000716211	-0.771911	-1.20563	-0.500783	-0.552666	-0.952551	-0.470665	-0.281494	0.167478	-0.842826	-1.09832	-0.139312	-0.777696	-0.587859	-1.21748	8.79083e-05	7.30918e-06	4.15302e-06	5.19261e-06	7.06156e-05	0.992303	8.60706e-09	2.75967e-12	0.0257203	0.00321077	0.00137132	0.0349394	0.0542345	0.227848	0.00234888	0.000269006	0.184702	0.00183702	0.00240317	0.000342824
CA346903	Transposase-12	-0.0504566	-0.0338892	-0.355617	-0.0577555	-0.320829	-0.335177	-0.20865	-0.165318	0.248166	0.294843	0.43411	0.209082	0.165645	0.617686	0.0555801	-0.0494109	0.363721	0.923039	0.44606	0.45298	0.477334	0.757242	0.000348437	0.115507	0.000424499	8.28598e-05	0.00375484	0.0092429	0.287791	0.106733	0.0528335	0.332391	0.476555	0.0205186	0.769663	0.80171	0.0938951	0.00547156	0.0711831	0.0793174
CA346925	Acidic leucine-rich nuclear phosphoprotein 32 E	-0.164546	-0.070113	-0.411225	0.128284	0.0819089	0.285735	-0.464371	-0.663836	-0.476456	-0.485212	-0.784246	-0.350851	-0.18492	-0.747713	-0.747736	-0.909806	-0.0226283	-0.686054	-1.01246	-1.05667	0.0138867	0.263509	0.000123089	0.0141888	0.166659	3.84705e-05	0.00434131	9.39028e-09	0.0416732	0.0605463	0.0468648	0.141225	0.279707	1	0.0268869	0.0216253	0.895343	0.159234	0.00308851	0.0288469
CA346979	MAPK/ERK kinase kinase 5-1	0.528556	0.0662285	0.326379	0.209074	-0.115643	-0.281695	0.0353755	0.171937	0.248818	0.189349	0.0896338	0.154238	0.0297523	0.0610504	0.24873	0.625668	0.840506	0.190532	0.191152	-0.079169	8.60558e-11	0.0173877	6.19867e-07	0.000332634	0.00266329	1.0373e-05	0.458717	3.08959e-05	0.177186	0.12994	0.425589	0.366046	0.750837	0.611055	0.0889504	0.00378546	9.3445e-05	0.215163	0.139256	0.513089
CA347041	Cathepsin D-1	0.870625	0.49468	0.621965	0.1619	2.40982	2.9	0.120584	0.904488	0.0853084	0.517197	0.288002	0.247639	-0.201803	0.553603	-0.288005	1.21458	0.372018	0.378593	0.28284	0.895076	0.000249492	0.000701782	0.00146452	0.37453	1.09843e-11	3.15365e-12	0.262104	1.33362e-05	0.65158	0.0673825	0.366907	0.531811	0.496642	0.156754	0.474976	0.125498	1	0.266049	0.272315	0.065866
CA347141	Cathepsin B-1	0.718664	0.624953	0.699372	0.804587	1.19193	2.34758	0.384299	1.67131	0.263868	0.634705	0.104671	0.768665	0.438225	0.141693	1.61266	0.713449	0.112177	0.129045	1.39619	0.793889	8.86281e-07	7.31451e-08	1.01399e-05	0.000127312	3.2107e-07	3.60853e-12	0.0118875	6.87115e-06	0.143211	0.0605626	0.599717	1	0.154894	0.342305	0.00192327	0.0469776	0.458823	1	0.0116234	0.0398136
CA347167	Transposase-13	0.0521659	-0.0206439	-0.0764853	-0.0118218	-0.178302	-0.0477529	-0.564274	-0.128507	0.364813	0.305689	0.0700044	-0.00847785	-0.178881	0.0905334	0.162296	-0.180765	0.371778	1.31768	0.496844	0.23112	0.231024	0.516398	0.0197481	0.802311	0.000577385	0.102824	9.23397e-06	0.00882	0.113558	0.0930776	0.717042	0.964232	0.320043	0.603633	0.461889	0.229948	0.0876399	0.00549966	0.0147144	0.265386
CA347260	Transcription factor p65	0.0256288	-0.03434	-0.158847	-0.0225878	-0.141312	-0.0831811	-0.36085	0.000951335	0.119985	0.418513	0.234255	0.154887	0.0551715	0.0750542	0.63814	-0.141021	0.210101	1.21533	0.705901	0.720079	0.297857	0.412013	0.00324265	0.597588	0.0301223	0.0969843	1.99878e-05	0.965284	0.584963	0.00898883	0.387652	0.473556	0.769244	0.682284	0.0204272	0.468837	0.397296	0.00233336	0.0114499	0.0125847
CA347334	Tumor necrosis factor-inducible protein TSG-6 precursor	-0.0590693	0.6135	-0.0354688	0.824395	0.0275064	-0.123383	0.00485862	0.0288507	0.0449741	0.0312926	0.263774	0.182988	-0.0133103	0.0917823	0.0851467	-0.0680828	0.0671048	0.0181794	0.771397	0.134952	0.575129	0.0712345	0.583208	7.92452e-05	0.496779	0.0310511	0.888946	0.278496	0.776707	0.809562	0.249125	0.267318	0.888971	0.679973	0.576226	0.705807	0.687273	0.930516	0.140269	0.222358
CA347342	Transposase-14	0.0388403	0.0886927	-0.061027	-0.0910082	-0.158317	-0.0893355	-0.340529	-0.065887	-0.0681951	-0.00603035	-0.261682	-0.261808	-0.237037	-0.0182654	-0.0590892	-0.620739	-0.0576649	0.692045	-0.159327	-0.205407	0.253649	0.0112393	0.133254	0.00452807	6.6103e-08	0.00067635	2.20928e-07	0.0598273	0.637851	0.955233	0.0796076	0.0848468	0.0183894	0.888848	0.656367	0.000601041	0.643557	0.00341749	0.241285	0.0735791
CA347504	ATP-binding cassette transporter 1	0.255496	0.183761	0.116744	0.186922	0.18985	0.676583	0.0739479	0.248518	0.306904	0.532001	0.740353	0.301168	0.346109	0.95528	0.114023	0.308318	0.677536	0.372598	-0.0154683	0.159631	0.000651324	0.00158852	0.0562381	0.000139119	0.00115038	6.86547e-08	0.308759	0.0019447	0.180685	0.0229646	0.00781021	0.119846	0.0321816	0.00149168	0.454228	0.0590208	0.00253015	0.133892	0.922693	0.562515
CA347562	CC chemokine CCL1	0.136584	0.325855	-0.376929	-0.00737194	-0.277527	0.0525245	-0.55731	-0.376919	-0.237203	-0.349332	0.0539981	0.126235	-1.08312	0.0152526	0.15141	-0.0699933	0.092605	0.0993646	-0.668591	-0.392708	0.0138367	0.00642408	0.00807375	0.915057	0.000217023	0.416411	0.00156409	0.000609056	0.410871	0.160172	0.870246	0.449518	0.00671815	0.912721	0.43578	0.636194	0.53864	0.557144	0.124222	1
CA347565	Semaphorin sem2	0.0472167	0.086671	-0.29222	0.860605	0.104023	-0.0546583	0.0178191	-0.111887	0.227836	-0.0151659	0.554618	0.182926	0.0919388	0.652257	0.324406	-0.0533953	0.137104	0.289577	-0.261511	0.131054	0.225609	0.0231275	0.0222373	1	0.044015	0.255549	0.691337	0.20062	0.116064	0.92212	0.0305467	0.276148	0.592074	0.0646944	0.0645761	0.703949	0.341836	0.0801089	1	0.556992
CA347597	Heat shock 70kDa immunoglobulin binding	0.033826	-0.00178121	-0.336326	0.0403628	-0.0345762	-0.138053	-0.492759	-0.0335161	-0.185115	-0.0098875	0.140679	1.23859	-0.00168764	1.24037	0.150148	-1.05854	0.00138148	-1.54712	0.138928	0.46947	0.671214	0.981613	0.000113593	0.535639	0.546376	0.263282	0.0144394	0.677032	0.395052	0.958171	1	0.140201	0.993764	1	0.662418	1	0.993992	1	0.569877	0.149035
CA347607	Toll-like-receptor 1-2	0.00404719	0.167488	-0.220521	0.271205	-0.224012	-0.248394	-0.531746	-0.129433	0.219579	-0.187909	0.848836	-0.223951	0.299822	0.988806	-0.372464	-1.13821	-0.622844	0.773936	-0.32436	-0.486415	0.9746	0.299716	0.000549704	0.222754	0.00904178	0.0201958	0.0058285	0.0913693	0.416384	0.353798	0.23053	0.602947	0.447527	0.036224	1	0.127497	0.371034	1	0.392583	0.201949
CA347611	Notch 2	-0.161533	0.213543	-0.398113	-0.0165356	-0.128645	0.0465147	-0.0583021	0.100053	0.0863458	0.174603	0.27761	0.0389576	-0.0898949	0.0739492	0.280998	-0.0376833	-0.0119604	-0.0776073	-1.38517	0.134215	0.123507	0.00716059	1	0.574093	0.15161	0.177011	1	1	0.509082	0.201512	0.406336	0.79823	0.532957	0.674806	0.153536	0.523797	0.951856	0.599852	1	1
CA347626	Hepatitis B virus X interacting protein	0.0852495	-0.27761	-0.569981	-0.45866	-0.138901	-0.0644393	-0.966568	-1.15425	-0.845834	0.0779975	0.0920444	-0.663848	-0.328676	-0.591904	-1.1032	-0.764836	-0.440231	-1.04422	-0.266098	-0.485831	0.268265	0.0781272	0.0096076	0.0409799	0.0480466	0.247658	1.98783e-05	8.43164e-08	0.039013	0.759312	0.804075	0.0787567	0.158031	1	0.0287518	0.069811	0.26299	0.0241401	0.357003	0.255055
CA347646	GrpE protein homolog 1, mitochondrial precursor	0.292916	0.00067105	0.506421	0.132001	0.196063	-0.403618	0.637142	0.27291	0.694948	1.00988	0.7622	0.872215	0.885241	0.168408	0.485765	1.27322	0.835259	0.391502	0.557704	0.552383	7.37096e-06	0.983807	7.27159e-10	0.00615986	0.000133408	2.96015e-06	2.74386e-06	1.55251e-07	0.00578468	0.00118586	0.00485376	0.00835734	0.000653756	0.637544	0.0527354	0.00121802	0.00616008	0.132715	0.0472986	0.0195708
CA347681	COUP transcription factor 2	0.0708907	0.137411	0.211508	0.0466253	0.0708559	-0.103425	-0.423382	-0.474891	-0.022272	-0.707735	0.146298	0.0850582	0.0405645	0.500757	-0.88399	-2.91634	-2.47172	-2.0388	-0.855116	-0.635528	0.00803165	0.00728056	0.622096	1	1	1	1	1	1	1	0.563796	0.536644	0.770736	0.067948	1	1	1	1	1	1
CA347775	Poliovirus receptor related protein 1 precursor	0.180845	0.0123566	0.126685	-0.187922	-0.0801779	0.072654	-0.0138152	0.450689	-0.0682248	-0.0482707	-0.258234	0.0209698	-0.0782776	-0.101662	-0.0902235	-0.0209437	0.0405219	-0.0656588	1.19951	0.0375878	0.0283668	0.510113	0.0960374	0.182057	0.0383612	0.169115	0.627209	0.661961	0.711128	0.72656	0.207692	0.905316	0.588125	0.507093	0.364613	0.909751	0.802845	0.698096	1	0.83931
CA347783	Succinate semialdehyde dehydrogenase	0.511241	0.0184119	-0.426708	-0.0813948	-0.342645	-0.139682	-0.267673	0.170068	-0.228335	0.226039	0.307269	-0.0232122	0.455531	0.704636	0.0533929	0.627339	0.67116	-0.143381	0.375645	0.608214	0.00375587	0.928081	0.00254839	0.583851	0.00475062	0.459458	0.00465241	0.0507833	0.393229	0.294821	0.471936	0.944152	0.144868	0.00616935	0.8468	0.149494	0.111444	0.791367	0.131604	0.0823824
CA347787	Transposase-15	-0.105781	0.0785843	-0.404546	-0.0949459	-0.290794	-0.230333	-0.480755	-0.155457	0.138739	0.0192079	-0.192162	-0.503743	-0.119078	0.0519703	-0.142113	-0.419005	0.286393	0.470727	0.525608	0.629532	0.206379	0.0885373	1.68343e-05	0.0307781	0.00325998	0.0101002	0.0022296	0.00602644	0.487124	0.921494	0.418274	0.110656	0.684466	1	0.61579	0.115493	0.289199	0.175338	0.0221581	0.0535393
CA348020	Unknown-274	0.161326	0.193076	-0.401351	0.0184206	-0.031197	0.126873	-0.276549	-0.272513	0.378796	-0.0152113	0.34036	-0.957572	-0.0914868	0.602537	0.153325	-0.000759863	0.0283351	0.84575	0.183161	0.377166	0.023565	0.085545	0.034545	0.864393	0.753605	0.237679	0.283916	0.0880117	0.399125	1	0.212766	1	1	0.10279	0.362929	0.99608	0.830936	1	1	1
CA348044	Interleukin 13 receptor alpha-2	0.0584384	0.356208	-0.277758	-0.118068	0.285638	0.108981	-0.151836	-0.0185041	-0.0526549	0.073934	0.0624412	-0.04351	-0.0487364	0.208707	0.145384	0.00664319	0.0725719	0.0372928	0.358591	0.330155	0.472385	0.0381175	0.200601	0.72218	0.174657	0.568502	0.0232937	0.925833	1	0.710372	0.713849	0.759005	0.711424	0.201326	0.318475	0.966294	0.672502	0.84605	0.277955	1
CA348049	Low affinity immunoglobulin gamma Fc region receptor II-c	-0.0575807	-0.0671294	-0.262235	-0.138524	-0.403565	-0.0737123	-0.497826	-0.471992	-0.217666	-0.0107889	-0.143023	-0.242256	0.0880675	0.372752	-0.552459	-0.539026	-0.0390834	0.0703511	-0.027849	-0.214838	0.368453	0.435648	0.00162381	0.1312	4.63831e-06	0.308812	0.00206755	2.24585e-07	0.258518	0.949398	0.348327	0.29438	0.639135	0.11912	0.0735162	0.0269628	0.858419	0.794723	0.86593	0.363616
CA348053	Ferritin H-3	0.21093	0.454877	0.180337	0.117729	2.46359	2.3069	0.44474	0.819739	0.288154	0.826521	0.921306	0.741533	0.521673	1.02029	1.51416	1.20274	0.372897	0.837237	1.40518	1.52005	0.00101111	1.5304e-06	0.000299922	0.0722562	1.12075e-13	1.92848e-13	0.000846405	2.74216e-06	0.239419	0.00287918	0.0152437	0.025703	0.04868	0.01374	0.00167537	0.00352684	0.220231	0.0135965	0.00140156	0.000487496
CA348066	Macrophage C-type lectin Mincle	0.0439507	0.102798	-0.17322	0.0397874	0.003625	0.0349707	0.085377	-0.00738543	0.161321	0.0918025	0.364431	0.100249	-0.0289895	0.263498	0.293673	0.017141	0.013603	0.122037	0.223639	0.066249	0.137906	0.111274	0.035192	0.456706	0.920793	0.323516	0.177413	0.848892	0.274078	0.533758	0.302364	0.535667	0.772536	0.161502	0.0900854	0.891414	0.934304	0.482229	0.283912	0.637263
CA348091	Chemokine receptor-1	0.655121	0.160432	-0.10268	-0.0508131	-0.053525	-0.141515	-0.0999002	-0.188515	-0.171959	-0.0538197	-0.173067	1.23023	0.17443	0.690199	-0.178331	0.403002	0.94869	0.80158	-0.441219	0.619618	0.00897233	0.00682639	0.412749	0.520633	0.609984	0.248473	0.468352	0.0697575	0.398186	0.803225	1	1	0.62197	1	1	1	1	1	0.483221	1
CA348097	Neutrophil cytosolic factor 1	0.0896426	0.10528	-0.27337	-0.0316123	-0.161267	0.080484	-0.592466	-0.864764	-0.0945955	-0.359363	-0.630221	-0.497365	-0.49737	-1.53757	-0.663754	-0.358298	-0.424039	-0.404461	-1.54596	-0.934105	0.0074556	0.0411274	0.0156729	0.758336	0.181825	0.481606	0.00210887	0.0143477	0.71462	0.492736	1	1	1	1	1	1	1	1	1	1
CA348209	Transposase-16	-0.153643	-0.0532624	-0.352677	0.0255263	-0.403971	-0.388671	-0.282033	-0.276323	-0.0552864	0.139063	-0.0702266	0.0738567	-0.0575548	0.115972	-0.10552	-0.288297	0.127458	0.854602	0.222057	0.306599	0.00180296	0.242799	4.6391e-06	0.57608	2.80909e-06	9.91506e-06	0.000885892	5.40302e-05	0.756349	0.300728	0.781133	0.648682	0.683363	0.402876	0.690823	0.16898	0.524799	0.0135624	0.235235	0.179976
CA348284	CCAAT/enhancer binding protein beta	3.23994	1.26292	3.56097	1.88466	1.98574	1.3164	1.09932	0.101287	1.36823	0.908221	0.652514	0.515229	0.158154	0.890563	0.433243	0.972984	0.920464	-0.3839	-0.314283	0.349912	7.79013e-08	9.67355e-09	2.80302e-10	3.71061e-06	1.54885e-12	3.49778e-11	1.16892e-07	0.00135667	0.000836149	0.00254298	0.0192918	0.013718	0.378611	0.00428582	0.0342001	0.00163232	0.000702622	0.19676	0.0763133	0.226498
CA348325	BAG-family molecular chaperone regulator-4	0.110082	0.11532	0.0309585	-0.151437	0.401926	0.0997501	-0.533345	-0.954909	-0.486628	-0.473764	-0.723734	-0.412452	-0.0473762	0.265314	-0.59737	-0.60556	0.151114	-0.636091	-0.456062	-0.69891	0.0725724	0.0235123	0.46877	0.00330006	0.000471895	0.0348679	4.25012e-07	1.28465e-09	0.0575219	0.0384372	0.0231686	0.0683426	0.725728	0.141996	0.0090558	0.00986268	0.323714	0.00737258	0.0261701	0.0388249
CA348511	Integrin alpha-E	-0.0198558	0.112407	-0.364181	-0.681694	-0.130026	-0.16046	-0.272155	-0.12187	-0.0795452	-0.0896594	-0.381455	-0.0275349	-0.457509	0.290408	0.00769996	-0.571918	0.542923	0.927781	0.218571	0.402169	0.791813	0.0697372	0.00275181	0.040944	0.15824	0.290947	0.0214557	0.120448	0.745497	0.704856	1	0.897801	0.229294	0.159897	0.971826	0.271436	0.207849	1	0.459185	1
CA348539	Serine/threonine-protein kinase 17A	0.268566	0.216974	-0.391746	-0.368966	-0.0851273	0.0717015	-0.0146626	0.757122	-0.35795	-0.850086	-0.482039	-0.0833829	-0.10465	-0.112903	0.179083	0.26055	-0.23157	-0.0458855	0.0701993	0.219971	1.6671e-05	0.0837703	7.01741e-06	0.000237122	0.0964911	0.00321719	0.84347	0.0022096	0.0792019	0.0949312	1	0.574693	0.511563	0.524978	0.271119	0.221767	0.102159	0.705288	0.871308	0.181098
CA348620	Tuberin	0.0999364	0.100576	-0.124286	0.0642503	-0.0551787	0.0651713	0.0269317	-0.34747	0.726709	-0.18629	0.391493	0.062707	0.00718482	0.554729	0.218808	0.105745	0.161854	0.314625	-0.114862	-0.0692156	0.0570255	0.0450519	0.412461	0.200282	0.202032	0.233718	0.707025	0.0313659	1	0.284628	0.123767	0.585803	0.971084	0.0857529	0.197452	0.595353	0.338735	0.0427898	0.436546	0.591849
CA348743	Sphingosine 1-phosphate receptor Edg-3	-0.302861	-0.443006	-0.806224	-0.802964	-0.209092	-0.322361	-0.60681	-0.454534	-0.752027	-0.53848	-0.373273	-0.556566	-0.498255	-0.115632	-0.860292	-1.19558	-0.516558	-0.882587	-0.09078	-0.159534	0.000199103	7.99141e-06	2.03388e-09	2.66638e-11	0.000268189	2.38069e-05	0.0108411	4.70402e-06	0.0192374	0.0632214	0.138132	1	0.0750779	0.702382	0.0211962	0.013414	0.19707	0.257837	0.665428	0.663628
CA348983	Cathepsin Y	0.696378	0.508079	1.55602	1.1918	1.49412	1.18655	0.942281	1.46546	1.32864	1.32682	0.785181	0.22546	0.842393	0.844208	0.950998	1.44242	0.82613	0.0167755	1.54614	1.84286	1.60691e-10	0.00234664	7.4366e-09	1.01606e-08	4.50677e-14	1.00628e-12	0.00037415	6.2636e-10	0.0024692	0.000305609	0.309494	0.667528	0.0210059	1	0.00789058	0.00635615	1	0.968873	0.003719	0.000907056
CA349227	UDP-glucuronosyltransferase 1-8	-0.114814	0.0196336	-0.95463	-0.214538	-0.425475	-0.13296	-1.05636	-1.23884	-1.52891	-0.856174	-1.19886	-1.11521	-0.924445	-1.61283	-2.17956	-0.760455	-0.242894	-2.30097	-2.03763	-2.09689	0.0839055	0.601798	0.000360413	0.00318254	0.0100997	0.106804	1.4627e-09	2.00674e-13	0.000602891	0.00278838	0.0125523	0.00203247	0.00308662	0.00412398	4.2637e-05	0.00231669	0.12125	0.000448486	6.47945e-05	0.000228946
CA349275	Macrophage capping protein	-0.755084	-0.449125	-0.303131	0.292487	-0.451323	-0.815688	-0.0355204	0.492168	0.167763	0.328386	0.0522108	-0.0564671	0.0349105	0.207922	0.0584261	1.23031	0.347291	-1.01511	0.492569	1.30271	1.06392e-07	0.000262638	0.00326335	0.0609538	1.76221e-06	5.69577e-07	0.3148	0.000104804	1	0.433684	0.827113	0.682725	1	0.511119	0.876563	0.153957	1	1	0.167915	1
CA349280	Chemokine-like factor family member 7	-0.0990411	0.230197	-0.357247	-0.147714	-0.270985	-0.0907815	-0.376072	-0.227748	-0.00681025	0.10415	-0.0625184	-0.122861	-0.197098	0.255633	-0.176779	-0.0704966	0.308688	0.673762	0.46378	0.150843	0.10834	0.00629497	0.000941977	0.0451149	0.000100296	0.0976446	6.44874e-05	0.00179448	0.965094	0.54705	0.706162	0.470111	0.258394	0.287017	0.483279	0.674261	0.162515	0.112063	0.157856	0.546255
CA349329	Transposase-17	0.083844	0.100978	0.20208	-0.0822937	-0.140088	-0.0721127	-0.452072	-0.590472	-0.41923	-0.414852	-0.533678	-0.535184	-0.588353	-0.819583	-1.15931	-1.20522	-0.732499	-1.02993	-0.834906	-1.30955	0.0938921	0.00219048	8.74609e-07	0.0462002	0.00718113	0.0220553	2.87854e-08	8.43536e-08	0.0485483	0.0199689	0.0163184	0.0160672	0.00678442	0.00142708	0.000238352	2.73707e-05	0.00136289	0.00107117	0.0124041	0.000424579
CA349338	Unknown-275	0.303312	-0.111222	0.197417	-0.53306	0.15324	-0.0866351	0.079817	0.310052	-0.672378	-1.06637	-1.03273	-1.18018	-0.961397	-0.614185	-1.29152	-1.70989	-1.46766	-1.83659	-1.36519	-1.47513	0.000276779	0.238222	0.0040192	7.2132e-11	0.00299828	0.292563	0.488184	1.50524e-05	0.039476	0.00142936	0.00122187	0.00267489	0.000461683	0.00866417	0.00135082	6.76374e-06	0.000410431	0.000166282	0.000297648	0.000252592
CA349347	Selenoprotein S	0.0318782	-0.123841	-0.0774864	-0.000874899	0.0479076	-0.0890965	-0.0547044	-0.276715	-0.18871	-0.0243757	-0.02687	-0.143505	-0.0358837	0.271058	-0.236387	-0.0138095	0.2508	-0.220359	0.718184	0.489235	0.514023	0.00313561	0.108673	0.986351	0.429292	0.168999	0.412552	7.25466e-06	0.426797	0.865352	0.912373	0.503633	0.844736	0.47359	0.354517	0.943361	0.275173	0.58954	0.00899406	0.0899809
CA349350	Serum/glucocorticoid-regulated kinase	0.311638	0.332768	-0.295879	-0.364538	0.186894	-1.43175	0.0429818	-0.842582	0.0258469	-0.021047	-0.364198	0.106849	-0.312268	-0.324091	-1.07829	-0.749974	-1.00175	-1.11572	-0.494921	-0.603917	1.91063e-09	1.31785e-07	0.0419568	0.000218951	0.0061869	0.000103282	0.671015	3.68334e-07	0.898726	0.899998	0.0311929	0.822015	0.163834	1	0.00207799	0.019854	0.0126145	0.23353	0.0337838	0.0442731
CA349364	Cathepsin K-2	-0.435347	-0.0426699	-0.634745	0.0594566	0.145844	0.611128	0.426311	0.617429	0.290723	0.195675	-0.03707	0.0732887	0.295249	0.457069	0.62219	0.73345	0.0421557	0.117779	0.761788	0.966458	9.69443e-07	0.133622	4.10856e-08	0.146648	0.0188004	5.58713e-08	0.0227508	1.03549e-06	0.326886	0.377381	0.870177	0.567203	0.143303	0.239554	0.0824789	1	0.815399	1	0.0335518	0.0310268
CA349380	LPS binding protein	-0.0329178	-0.311633	0.15685	0.748447	0.19147	0.469729	-0.109062	0.704202	0.372286	0.307746	-0.022162	-0.150075	-0.158898	0.198031	0.0756383	0.358751	1.12558	0.0760647	-0.207327	-0.361322	0.226526	0.0244358	0.0327338	0.00338983	0.000166097	1.35191e-08	0.548409	7.88629e-06	0.14814	0.250472	0.926165	1	0.482826	0.485936	1	1	1	0.662761	0.404955	1
CA349456	Mitogen-activated protein kinase 1	-0.23578	-0.0481479	-0.20011	-0.253475	-0.132703	-0.27788	-0.0200071	0.0311545	-0.388656	-0.638382	-0.468239	-0.455572	-0.253048	-0.421837	-0.375833	-0.627894	-0.548421	-1.37989	-0.994204	-0.952164	5.96652e-06	0.111472	1.94463e-06	6.96964e-06	0.00369348	2.53719e-06	0.795784	0.39088	0.0835675	0.00684833	0.164256	0.0611718	0.283151	0.246748	0.168997	0.0471177	0.0367271	0.00721639	0.000893411	0.00750429
CA349568	Transforming growth factor-beta type II receptor	-0.139853	0.230226	-0.339176	-0.0867795	-0.386035	-0.238624	-0.060031	-0.0544574	0.0624857	-0.114189	-0.173369	-1.20052	-0.670172	0.0272279	0.112998	0.0183705	0.0200863	-0.0431271	1.20342	0.538025	0.00616982	0.00497063	2.78481e-05	0.0466795	0.00182678	0.000422812	0.0630877	0.489966	0.894116	0.719414	0.208437	1	0.232813	0.861412	0.526752	0.910169	0.913263	0.814633	0.00290636	1
CA349577	Tyrosine-protein kinase FRK	2.81072	1.02581	2.53516	0.597643	1.67207	0.589153	2.76202	1.36179	0.636678	3.55409	4.49998	1.15457	4.42202	0.624105	0.161811	3.00893	0.467875	0.164602	1.31742	1.06282	6.0024e-12	0.000113878	1.66162e-10	3.48651e-05	2.04566e-12	0.000194913	0.00328897	4.47466e-05	0.0198487	0.000426113	0.00270881	0.0216463	2.5772e-05	0.0129641	0.259146	0.000357837	0.0258582	0.338359	0.00400514	0.00903463
CA349594	Neuroglycan C	-0.127798	-0.0986429	-0.34289	-0.197679	-0.464731	-0.111999	-0.730317	-0.137788	-0.134825	0.409643	0.0212712	-0.882303	-0.140296	-0.0276285	-0.087585	-1.33786	-0.750611	-0.0319802	0.0634669	0.104019	0.38128	0.228327	0.00506017	0.000476065	6.38784e-06	0.015135	0.413637	0.278046	0.634012	0.21584	0.918074	1	0.557336	0.885451	0.400564	1	1	0.872122	0.810705	0.579423
CA349597	C-C chemokine receptor type 7 precursor	-0.16589	-0.215614	0.17442	0.120023	-0.618088	-1.10299	0.869982	-0.366199	-0.224099	-0.0163028	-0.124223	-0.0936698	-0.0215373	-0.00968491	-0.152679	-0.0942478	-0.112111	-0.262466	0.0447917	0.0290607	0.000246556	8.83451e-07	0.00783862	0.00301972	2.34837e-05	0.00085113	1	0.320187	0.16976	0.931768	0.565314	0.439908	0.906754	0.974665	0.245831	0.633352	0.649284	0.122177	1	0.789503
CA349627	Hypoxia-inducible factor 1 alpha-1	0.113278	0.0878691	-0.303437	-0.220616	0.150626	0.156419	0.186835	-0.0515465	-0.0840197	-0.146048	-0.0507555	0.00836027	-0.185678	-0.238299	0.160291	-0.187555	-0.535316	-0.398228	-0.0687075	-0.0886988	0.0963481	0.234139	1.77259e-05	0.000528208	0.0162059	0.0146258	0.0925935	0.453439	0.627631	0.374715	0.78696	0.972668	0.426257	0.243158	0.580397	0.285754	0.0552262	0.175468	0.846768	0.732496
CA349657	Ah receptor interacting protein	0.0941336	0.0240119	0.261367	0.52188	0.347397	0.099457	0.122576	0.232737	0.13437	0.546095	0.499853	0.582395	0.381729	0.156164	-0.200007	0.307046	0.213851	-0.0038778	0.287288	0.520987	0.0299774	0.47035	0.00137033	8.49947e-06	2.41058e-07	0.0280856	0.123279	0.000212306	0.480093	0.0160118	1	0.204372	0.184291	0.385308	0.470456	1	0.145796	0.985124	0.161682	0.179815
CA349780	Leukemia virus receptor 1-2	0.0390574	0.0264773	-0.445919	-0.654872	0.169677	0.220259	-0.308589	0.0668134	0.389079	0.248042	-0.272799	0.257635	0.600864	-2.19488	-0.975001	-0.00501269	-0.204018	-0.106666	0.423425	0.289063	0.758924	0.669935	0.0079097	0.000245249	0.00139581	0.162563	0.139321	0.465944	0.146469	0.537437	0.272314	1	0.190322	1	1	0.981972	0.188805	0.642379	0.175896	0.58547
CA349860	ATP-dependent Clp protease ATP-binding subunit	0.153395	0.268466	-0.0925372	-0.0193709	-0.171761	-0.297675	-0.0736915	-0.257652	0.396522	-0.0587573	-0.519189	-0.105486	-1.29856	-0.962316	-0.111337	-0.0800595	-0.071476	-0.076721	0.0155043	2.19736	0.0125658	0.000199811	0.0366452	0.796818	0.011193	0.0116454	0.338436	0.000197332	0.221851	0.871118	1	0.582237	1	1	0.556292	1	0.713284	0.584317	0.972456	1
CA349943	C-type mannose-binding lectin	-0.168275	0.171892	0.48396	-0.0743536	-0.0302188	-0.0177412	-2.04386	3.00912	-1.94565	0.755059	-1.22148	-2.2122	-1.15637	-1.42904	-0.917374	2.19342	1.16316	-0.0272616	-0.460982	1.14818	0.00441463	0.000401889	0.114547	0.00424146	0.49657	0.829409	2.52266e-12	9.02954e-15	5.51234e-06	0.00214797	2.91324e-05	2.64583e-05	0.000137752	0.000148746	0.00135787	1.28667e-05	0.000102326	0.872051	0.198599	0.00196051
CA350038	Transposase-18	0.316879	0.0750642	0.019314	-0.0048744	0.0969546	0.0883748	-0.4206	0.0221685	0.300205	0.289829	-0.0305487	-0.196091	-0.00368468	0.2184	0.856279	-0.143455	-0.0111435	1.84857	1.38983	0.874536	3.40879e-05	0.00337814	0.217127	0.855006	0.00216232	0.000316682	2.50644e-06	0.253107	0.200652	0.0740165	0.813694	0.357392	0.979124	0.164196	0.00224249	0.327983	0.91242	1.34233e-05	5.65825e-05	0.000917273
CA350101	Metallocarboxypeptidase CPX-1,	-0.00386838	-0.00692138	-0.0720371	-0.0604117	0.745044	0.339126	-0.000133336	-0.237669	-0.0882751	0.102096	0.0305544	-0.025546	-0.032821	-0.183594	-0.110167	-0.0082108	-0.00648717	-0.184627	-0.0190311	-0.0292521	0.963049	0.749116	0.223064	0.444747	0.0767168	0.0926384	0.996331	0.723323	1	0.400452	0.878992	0.836892	0.807513	0.315567	0.481131	0.959	0.964429	0.321811	0.914943	0.846921
CA350330	Unknown-276	-0.0108035	0.00115795	-0.101677	-0.0573718	-0.18255	-0.0792321	-0.387863	-0.164391	0.308013	0.251069	0.0388258	0.0602248	0.151729	0.0892033	-0.131612	-0.251338	0.121121	0.50825	0.275066	-0.119704	0.544632	0.961551	0.150982	0.020651	0.000443051	0.0218155	7.50566e-05	3.07173e-05	0.192689	0.209298	0.84138	0.680393	0.17918	0.603085	0.346337	0.134509	0.420412	0.015088	0.0376328	0.48439
CA350333	Ras activator RasGRP	0.87627	0.170405	1.44277	0.532431	1.15654	0.370067	0.928274	0.0968265	0.54634	0.973685	1.45364	0.370889	0.817787	-0.127867	0.158534	-0.433836	0.367231	2.32799	-0.12988	0.139298	2.84697e-10	0.0860325	3.57222e-12	8.16068e-07	2.28532e-10	3.82211e-06	0.000127363	0.0551511	0.0204848	0.00473795	1	0.3737	0.00451773	0.397912	0.721316	0.435289	0.0642589	1	0.589933	0.687797
CA350624	Fibroblast growth factor-20	0.348958	0.160611	-0.0952158	-0.0146782	-0.272244	-0.127718	-0.42768	0.0735929	0.432068	0.0441407	-0.392889	-0.408176	-0.419396	-0.0215734	-0.315554	0.255253	0.856276	0.249715	-0.561813	-0.556343	0.000573131	0.153135	0.196389	0.817932	0.000309101	0.272216	0.000130402	0.0774557	0.120249	0.742212	0.0981093	0.0659394	0.0155236	0.900534	0.228816	0.103282	0.00405827	0.208428	0.00484868	0.0963782
CA350711	B-cell lymphoma/leukemia 11A	-0.215953	-0.688683	-0.300787	0.0271011	-0.0086564	-0.0680287	0.302263	0.0520869	-0.177305	0.149032	0.475055	0.161259	0.322502	0.495529	0.0813534	0.226463	-0.158123	-0.507581	0.153767	0.0575903	2.06681e-06	0.0713149	3.66235e-06	0.37829	0.824243	0.110003	0.000189974	0.0507735	0.354744	0.304158	0.0821783	0.369399	0.0149915	0.119868	0.616069	0.158767	0.351065	0.0761306	0.385993	0.819727
CA350719	Transposase-19	-0.173514	0.130703	-0.357765	-0.104327	-0.246241	-0.22694	-0.262955	-0.241157	0.124944	0.0637545	-0.404936	-0.297396	-0.20359	-0.208728	-0.321677	-0.456124	0.117754	0.734283	0.25016	0.0331798	0.0181034	0.050622	2.34535e-05	0.0335056	0.00016121	0.0060246	0.000259165	4.29342e-05	0.485394	0.722991	0.115667	0.198783	0.19648	0.411288	0.172133	0.0234623	0.41895	0.0517834	0.294689	0.856024
CA350741	Cdc45	-0.0169408	0.118028	0.163661	-0.204232	0.262751	0.0167633	0.247426	0.278485	-0.0890889	-0.054596	-0.224624	0.143404	0.115783	-0.0613892	-0.209211	-0.229981	-0.223897	-0.151864	-0.436811	-0.124401	0.754521	0.304372	0.409486	0.615776	0.0367696	0.881927	0.150184	0.186965	0.559934	0.743242	0.268114	1	0.324809	0.803005	0.163757	0.295155	0.30991	0.396318	1	0.482373
CA350777	CD166	0.0361687	-0.0380387	-0.0481877	0.197269	-0.0397033	0.100719	0.397358	0.436902	0.393792	0.0471756	-0.196193	0.465687	0.63706	-0.333882	0.0713668	0.218819	-0.154573	-0.152558	0.87804	0.271282	0.378145	0.23884	0.646069	0.0339705	0.830967	0.106772	0.178513	3.32523e-06	1	0.953856	0.317915	1	0.120378	0.0767746	0.672532	0.289114	0.286689	0.397295	0.144678	0.152199
CA350788	Goodpasture antigen-binding protein	-0.529493	-0.130785	-0.519343	-0.0524865	-0.585598	-0.41954	0.173222	-0.0896486	-0.137281	-0.0676234	0.113415	0.399212	0.086853	-0.600442	-0.177443	0.219303	0.0542797	-1.16722	-0.512642	0.0398436	8.4312e-06	0.0141495	5.60574e-06	0.225852	0.000275654	0.000378405	0.00665373	0.0398647	0.514631	0.675925	0.532924	0.0853006	0.576702	0.154067	0.445028	0.471045	1	0.145377	0.0489821	0.826676
CA350804	Unknown-277	-0.951571	-0.273614	-0.218516	-0.39985	-0.761672	-0.171384	0.0155568	-0.236192	-0.356353	-0.514528	-0.00809441	-0.338701	-0.211477	-0.680776	-0.567655	-0.59786	-0.967993	-0.178169	-0.798446	-0.545194	1.12257e-10	0.00171842	7.07968e-05	8.96489e-07	6.75195e-11	0.0190972	0.546036	8.65899e-05	0.0286547	0.025867	0.966657	0.0611732	0.131489	0.00300695	0.012878	0.00462033	0.00191264	0.32663	0.00549026	0.0103446
CA350875	Core promoter element binding protein	0.309515	-0.133592	1.55102	0.67944	0.555107	-0.38564	0.64585	0.520039	0.69454	0.169144	0.0667875	0.456384	0.596476	0.0576362	0.34087	0.529871	-0.12332	0.0987659	0.776626	0.829093	4.71136e-07	0.00368929	1.03748e-09	2.98874e-06	1.79703e-08	0.00169812	0.00902941	1.79394e-08	0.0757969	0.462946	0.798136	1	0.0180012	0.781314	0.346676	0.140817	0.396109	0.519898	0.0107591	0.0391887
CA350930	Aryl sulfotransferase 2	-0.135665	-0.529355	0.684307	1.25644	0.0102117	0.867472	-0.129543	0.51789	0.0450805	0.50936	0.405842	0.880167	0.344416	0.354057	0.564688	0.801814	1.5113	0.792712	0.061534	-0.00632971	0.0632474	2.09384e-08	1.06752e-06	6.74968e-12	0.801639	0.00217297	0.412644	1.20938e-10	0.87612	0.0752879	0.143748	0.00523574	0.149358	0.130367	0.0635041	0.0072569	0.0012986	0.00720099	0.727715	0.971297
CA350956	Interferon regulatory factor 1-1	-0.237626	-0.132639	0.3292	0.447195	-0.0986896	-0.213139	0.534269	0.26362	0.00461109	0.188259	0.518854	0.351583	0.536422	0.192644	-0.00404413	0.803308	0.353205	-0.181442	0.426078	0.484792	0.00809041	0.00197338	3.15151e-05	3.265e-08	0.0651235	7.23467e-05	0.000108076	1.42198e-05	0.982293	0.27675	0.0378957	0.131175	0.0059745	0.369355	0.985259	0.00781738	0.199393	0.434462	0.0472589	0.106295
CA351022	Unknown-278	0.309993	0.193222	1.09242	0.683637	0.638178	0.200035	0.197889	-0.0899783	0.0554681	1.01525	0.140242	0.0820377	0.668527	0.00151073	-0.0973387	-0.34345	-0.105039	-0.120688	-0.436577	-0.89332	0.00138138	0.0014786	1.5692e-07	2.15982e-08	0.000198378	0.0100774	0.0343774	0.329959	0.763575	0.0344748	0.597421	0.73675	0.0414184	1	0.627706	1	0.574468	0.472716	0.05424	1
CA351392	Guanine nucleotide exchange factor DBS	0.0685363	0.0872271	-0.0477053	0.0466104	0.0601164	-0.113241	-0.0387559	-0.0227898	0.0894509	0.0622447	0.159266	0.0431023	-0.0129295	0.618151	-0.00597948	-0.19438	-0.0860873	0.147557	-0.128159	-0.107022	0.0146528	0.0174982	0.336301	0.379223	0.211061	0.183647	0.472521	0.591689	0.55023	0.708993	0.534238	0.73302	0.93973	0.0520976	0.958065	0.181715	0.626262	0.377606	0.311688	0.60212
CA351435	Selenoprotein T-3	0.148066	0.235278	-0.129466	-0.264191	0.0510666	-0.0490372	0.101329	0.12304	0.129689	0.421549	0.198458	0.0219433	0.296029	-0.211494	0.107542	0.359472	0.327793	-0.105035	0.58024	-0.0428185	0.0497838	0.0334509	0.012076	0.00114111	0.150295	0.525653	0.0424349	0.0300223	0.422012	0.0953403	1	0.876102	0.319239	0.124236	0.465932	0.234014	1	0.485095	0.0966363	0.9004
CA351440	TNF decoy receptor	0.0739219	-0.126673	0.640299	-1.23666	0.118443	-0.0646503	1.8115	0.27145	1.56314	0.850627	-2.13841	1.83343	1.18881	0.16817	0.686347	0.824895	0.144514	0.032011	0.933534	0.887992	0.353182	0.017347	2.16726e-06	0.000396527	0.390309	0.0481504	1.70143e-05	0.00292088	0.00483333	0.0212293	1	1	0.0345185	0.444269	0.0509493	0.0128713	0.366238	0.870051	0.00613797	0.018884
CA351460	Vitellogenin-1	0.122017	0.00774712	-0.190037	-0.661662	0.143864	-0.185858	-0.394646	-0.168292	0.0313952	-0.213008	0.0345191	-0.355231	-0.593394	0.198666	-0.273386	-2.08794	0.0840732	0.18472	-0.315658	-0.0315472	0.0175004	0.868363	0.0113891	0.000408741	0.203299	0.031679	0.0145704	0.00123575	0.884753	0.424573	0.894671	1	0.0697697	0.556261	1	1	0.670721	1	0.247345	1
CA351516	Reverse transcriptase-like-2	-0.333909	-0.0599589	-0.0979673	-0.100126	-0.0975674	-0.288076	-0.427482	-0.324753	0.324504	-0.022881	-0.535578	-0.474469	-0.420008	-0.192055	-0.198718	-0.735528	-0.367387	0.959353	0.786937	0.0844825	9.00063e-05	0.0643772	0.00265796	0.000319425	0.0070513	2.0921e-05	3.06374e-07	4.87274e-09	0.0368373	0.883721	0.0081747	0.0341757	0.0142207	0.387814	0.323629	0.000336834	0.037121	0.00251964	0.000676155	0.586009
CA351664	Protoporphyrinogen oxidase	0.556518	0.0639131	0.220646	0.679017	0.0117527	0.418548	0.207304	-0.0972367	0.402215	0.546962	0.276993	-0.0105964	0.281435	0.266298	-0.385245	-0.241343	0.245915	0.132521	0.760012	0.650192	2.76977e-06	0.223238	0.00185052	2.23545e-06	0.803523	2.37954e-08	0.0419966	0.210464	0.0453193	0.0682793	1	0.975912	0.261302	0.374113	0.446575	1	1	0.81485	0.00536869	0.0215854
CA351691	Tissue inhibitor of metalloproteinase 2	0.0509366	0.163403	0.0435488	-0.668769	0.189047	-0.408274	-0.265081	0.306162	0.119508	-0.0486643	0.0754993	0.138203	-0.145275	2.12445	0.133105	0.12366	0.0158381	-0.00688154	0.762853	1.25454	0.43907	0.0193258	0.463228	0.000416302	0.00019238	0.000323626	0.136505	0.0312571	0.624304	1	0.808389	0.329906	1	0.0308654	1	0.545477	0.89899	0.97097	0.0207249	0.0252333
CA351746	Cytokine receptor common gamma chain	0.579974	0.115867	0.349385	0.762112	0.206939	0.165756	0.670466	1.20039	0.464673	0.820221	0.693021	0.760823	0.572758	0.83078	1.16243	1.54598	1.16916	2.25311	1.27086	1.32865	1.31086e-09	0.0606635	1.30048e-05	5.92992e-10	3.97276e-06	0.00449462	0.000310108	1.13899e-10	0.0163551	0.00512167	1	0.0888778	0.0259571	1	0.00919417	0.000468045	0.0407078	0.0326355	0.00296597	0.0024036
CA351768	Mitogen-activated protein kinase 14b	0.0719794	-0.184035	-0.204916	-0.139777	-0.0386736	-0.102204	-0.530056	-0.375938	-0.175086	-0.130327	-0.358035	-0.296228	-0.555533	2.21574	-0.521491	-1.20549	-0.210399	-0.0019605	-0.444165	0.0179206	0.11913	0.252171	0.00100917	0.18446	0.537676	0.0994878	8.23384e-05	9.10677e-06	0.374558	0.470678	1	0.44364	0.0406878	1	1	0.048141	0.380358	0.990985	0.221698	1
CA351800	Superoxide dismutase [Cu-Zn]	-0.221784	0.250782	-0.265105	-0.183114	-0.276196	-0.370837	-0.229515	-0.781314	-0.601533	0.489862	0.129211	-0.18124	0.224488	-1.47067	-0.77849	0.0238232	0.275597	-0.986439	-0.0481889	-0.0360681	0.00166148	0.0485852	5.00074e-05	0.00187574	4.04025e-06	0.000109475	0.00137077	3.01273e-10	0.0395135	0.00486098	0.504905	0.254226	0.100029	0.00293891	0.00642752	0.813354	0.083034	0.00222374	0.764022	0.874068
CA351948	Diacylglycerol kinase delta2	0.0204708	-0.215402	-0.143981	0.0634901	-0.179379	-0.0290334	-0.567462	-0.285449	-0.00500048	-0.13077	-0.0539066	-0.243857	-0.258904	-0.586254	-0.263576	-0.552811	-0.275342	0.696529	-0.0304505	-0.0662761	0.475015	0.235659	0.00276362	0.272778	4.80375e-07	0.678284	5.94379e-05	0.000181374	0.974384	0.515369	0.8053	0.395436	0.204603	0.145647	0.276329	0.00891228	0.406393	1	0.850877	0.62751
CA351949	CD45	-0.385048	-0.429795	0.83174	1.06892	0.0834274	-0.481383	0.423333	0.994261	0.712013	1.15304	0.191458	0.835414	0.687532	0.0260171	-0.585578	-1.77734	0.0925312	-0.0667921	0.62572	0.750655	0.00459538	1.87641e-05	5.16374e-07	1.10252e-05	0.011636	5.9281e-07	0.00673968	7.8529e-09	0.0963687	0.0179585	0.407615	1	0.151001	0.905294	1	1	0.582966	0.759688	0.00683767	0.0274355
CA351954	Ig kappa chain V-IV region JI Omy 416	0.160067	0.313159	0.0885823	1.56513	-0.0495186	0.703217	0.0967237	0.282106	-0.949701	0.0705265	-0.0426483	0.0222481	-0.289182	0.112885	-0.0459994	-0.668981	0.0971763	-0.0401205	0.51411	0.160584	0.0198034	5.6044e-06	0.541157	3.9392e-10	0.316305	1.07656e-12	0.0364184	0.017569	1	1	0.848682	0.888081	1	0.631417	0.816564	1	0.477194	0.815442	0.136718	0.328228
CA351992	Growth arrest and DNA-damage-inducible protein alpha-2	1.24173	0.308251	0.472152	0.230431	0.532553	0.257514	0.46055	1.06144	-0.284481	-0.853144	0.191439	0.189398	1.53182	-0.254151	0.277402	2.24566	0.0194705	0.00407623	2.09335	1.72705	3.33801e-06	0.000598324	0.00017567	0.382177	0.000113924	0.00393087	0.000332302	3.62881e-06	1	1	0.307519	0.291687	0.0145463	0.185587	0.15606	0.00189385	0.882851	0.974627	0.00164681	0.00512813
CA352381	Protein kinase C, alpha type	0.0456678	0.121852	-0.0354583	0.0150646	0.0710007	-0.00195629	-0.137245	-0.075745	0.0522364	0.0443129	0.194513	0.0778276	-0.0348711	0.406012	0.0298788	-0.128026	-0.125774	0.0688412	-0.111241	-0.0507032	0.147866	0.00248849	0.192102	0.66416	0.0396149	0.971437	0.391018	0.0295405	0.712611	0.779259	0.334115	0.592745	0.807598	0.0892346	0.859943	0.460346	0.398222	0.709704	0.403493	0.731915
CA352430	Transposase-20	0.0307543	0.0943376	-0.209377	-0.138377	-0.08122	0.0544042	-0.493407	-0.168433	0.21927	0.186862	-0.478952	0.186851	0.0225574	-0.0822496	0.044444	-0.172066	0.2947	1.1356	0.281109	0.120922	0.120759	0.0463767	0.000222774	0.000734469	0.00782009	0.340747	3.92236e-05	0.000126081	0.36076	0.409758	0.340088	0.349441	0.835123	0.752847	0.809244	0.183811	0.0750033	0.0137551	0.0864586	0.545591
CA352451	Transposase-21	0.0211832	0.0706082	-0.0412806	-0.0934314	-0.0624249	-0.104476	-0.332358	-0.0409516	-0.07567	-0.5808	-0.652047	-0.3112	-0.654749	0.252087	-0.446921	-1.02822	-0.739859	-0.549273	-0.957096	-0.935965	0.510774	0.0862794	0.45691	0.0065971	0.119691	0.210102	0.0012686	0.12853	0.674391	0.0229889	0.113055	0.228775	0.00620866	0.231336	0.0591531	0.00191144	0.00555921	0.0651712	0.000782479	0.00129853
CA352454	Semaphorin 4D	0.0456099	0.0963174	-0.0408533	0.00481344	0.0360293	-0.0103026	-0.0754491	0.0959781	0.0586877	0.08634	0.00449692	0.0936838	0.0161771	0.118104	0.0230352	0.0539905	-0.163012	0.0417497	0.125505	-0.0617855	0.201258	0.0104938	0.221811	0.907876	0.295167	0.856054	0.0636476	0.37857	0.706382	0.538646	0.981882	0.452103	0.906547	0.508197	0.873919	0.647596	0.348709	0.847458	0.520254	0.729724
CA352456	Glutathione reductase, mitochondrial-2	0.307112	0.392859	0.059608	0.131501	0.319337	0.388385	-0.120602	0.0765657	0.165746	0.290682	-0.0566017	0.0137099	-0.201177	-0.300101	0.478891	0.0429092	0.382117	0.706358	0.675306	0.406318	8.84537e-05	3.25924e-06	0.249889	0.0318625	1.08229e-05	4.94844e-06	0.0425686	0.160925	0.433685	0.172486	0.872127	0.94614	0.261484	1	0.13318	0.837777	0.208033	0.0813512	0.0678303	0.188547
CA352474	Prostaglandin endoperoxide synthase-2	0.239462	0.109204	0.163887	-0.0638292	-0.45939	0.176519	-0.575311	-0.130652	0.173708	-1.35695	0.143713	0.155233	-2.03357	0.143351	0.0165664	-0.00917281	-0.025682	0.0749033	-0.588479	-0.0640653	0.466262	0.00625585	0.15415	0.872273	0.0609821	0.0383248	1	0.0230496	1	1	0.494781	0.308846	1	0.339393	0.908805	0.941767	0.880194	0.749222	1	0.719103
CA352520	D-type cyclin-interacting protein 1	0.0108455	0.132813	-0.253363	0.0642852	-0.0140066	-0.102343	-0.028092	-0.113861	0.158891	0.0867713	0.408811	0.101029	0.137401	4.57262	0.0838154	0.0362469	-0.0203476	0.25154	-0.0386398	0.0594344	0.715301	0.0195712	0.18425	0.0971498	0.688678	0.18112	0.65281	0.208028	0.261534	0.61253	0.126838	0.510792	0.49619	1	0.58743	1	0.893757	0.278195	0.819337	0.752224
CA352526	Transposase-22	-0.0496983	-0.00277283	-0.126421	-0.00105818	-0.178216	-0.141584	-0.406828	-0.306892	0.432809	0.326961	-0.144611	-0.0554397	0.0415452	0.119653	0.203795	-0.446466	-0.0874738	1.76704	1.10188	0.735252	0.027115	0.932832	0.0143657	0.925248	0.000305449	0.0435608	0.000101498	5.71956e-10	0.0771417	0.0954449	0.436648	0.750473	0.764656	0.489667	0.209152	0.0151585	0.432123	7.42468e-05	0.000218401	0.00747979
CA352578	Prostaglandine D synthase	0.56395	0.712779	-0.378107	-0.303881	-0.638658	-0.315441	-0.817945	-0.503511	-0.762371	-0.404278	-0.946533	-1.09603	-2.0784	-1.25989	-0.906743	-0.411231	-0.469675	-0.519053	-1.01706	-2.18203	2.66949e-06	6.8928e-12	0.000104422	0.00208753	2.48408e-09	0.00174033	3.28394e-11	3.78829e-09	0.0174138	0.0231099	0.000878368	0.00109548	1.71385e-06	5.59333e-06	0.000374681	0.00337096	0.00414297	0.0124502	0.000140443	6.73454e-05
CA352734	Interferon regulatory factor 1-2	-0.215822	-0.0213985	-0.107924	-0.0511634	-0.245059	-0.172361	-0.576455	-0.309048	0.431258	0.354107	-0.105024	0.00876043	-0.384727	0.0709351	0.302013	-0.319673	0.0338707	1.91924	0.905896	0.437348	0.00114548	0.497301	0.000241692	0.311881	7.51925e-05	2.81204e-05	7.21344e-06	2.12545e-06	0.0566831	0.0297831	0.499136	0.966102	0.0582901	0.684864	0.181163	0.123821	0.805149	0.000521454	0.00786343	0.0246007
CA352760	Toll-interacting protein	0.122428	-0.0258673	0.0958409	-0.230131	-0.215847	-0.166257	-0.0608683	-0.194599	-0.0862777	0.421388	-0.121927	-1.18016	0.0214472	0.200478	-0.125389	-0.136668	-2.91028	-0.0220635	0.852016	-0.0343056	0.44424	0.449166	0.463393	0.0289416	0.00990124	0.0359894	0.205992	1	1	1	0.484636	1	1	0.426829	0.358729	0.433654	1	0.907999	1	0.775375
CA352804	Transposase-23	0.410099	0.0970642	0.209162	0.0426172	0.00895369	0.0645613	-0.520094	-0.216071	0.466802	0.260558	-0.309089	-0.253609	-0.34033	-0.120758	0.0906955	-0.619887	-0.164669	1.56893	1.0812	0.428978	1.23553e-10	0.0180926	5.0301e-07	0.260634	0.811062	0.0214895	1.54865e-07	0.00010338	0.0112959	0.140392	0.12165	0.198698	0.024562	0.175148	0.578329	0.000549623	0.177036	0.000607653	9.78419e-05	0.0224819
CA352876	MAPK/ERK kinase kinase 5-2	0.0346788	-0.0747792	-0.182445	-0.3367	-0.00545513	0.0861353	0.0247395	0.00111873	-0.182719	-0.20373	-0.49348	0.547416	-0.178121	-0.42568	-0.315174	-0.235116	-0.304887	-0.455662	-0.542857	-0.456835	0.462376	0.000463796	0.161336	4.71365e-05	0.823048	0.272575	0.817501	0.972913	0.526609	0.335722	0.0259799	0.380661	0.355252	0.0143413	1	0.142769	0.0551813	0.164352	0.0293384	0.426126
CA353031	MAPK7 interacing protein	-0.145368	-0.173192	-0.134013	-0.0167367	-0.235335	-0.00315754	-0.408909	-0.147595	0.000314814	-0.470572	-0.81338	-0.579593	-0.656703	-0.382857	0.125301	-0.905519	-0.217036	0.137462	0.659923	0.416966	0.0362077	0.00633435	0.00196288	0.527381	0.000729499	0.953582	0.00353133	0.0185319	0.998522	0.054656	0.00887755	0.0384588	0.0175776	0.17843	0.628127	0.00569249	0.146001	0.56211	0.0205911	0.153898
CA353086	Unknown-279	0.0256829	0.119069	0.00445193	0.0561064	-0.144937	-0.104303	-0.344244	-0.206359	0.567874	0.367174	-0.105354	-0.135103	-0.30118	0.369747	-0.0872118	-0.379097	0.279185	1.12098	0.763211	0.315148	0.313513	0.000351549	0.88064	0.00423093	0.000273584	0.00871091	0.00487113	6.20636e-07	0.0128367	0.0543537	0.556287	0.369588	0.058711	0.0499201	0.585567	0.0386245	0.0998061	0.000663008	0.0138957	0.14192
CA353088	Cold-inducible RNA-binding protein-1	0.0460385	0.154484	-0.0525357	0.021105	0.00719052	0.0112145	-0.0642744	-0.036361	0.0523817	0.0931303	0.262165	0.0474786	-0.0317532	0.208908	0.0744109	-0.0306744	-0.0048336	0.0694044	0.101487	-0.00814101	0.106376	0.000210399	0.208103	0.51853	0.81684	0.746677	0.0765242	0.519769	0.703487	0.533624	0.273479	0.736662	0.817471	0.191012	0.644449	0.768558	0.975498	0.734871	0.63806	0.944403
CA353121	GRB2-related adaptor protein 2	0.150925	0.0934772	-0.0922211	-0.0105171	0.326615	0.389263	0.128851	0.255352	0.238723	0.107573	0.634666	0.817235	0.389782	0.910057	1.24521	0.9261	0.574925	1.57498	1.10336	1.47044	0.00778691	0.414451	0.0940815	0.886039	0.000226728	0.000360334	0.155534	0.000114249	0.185657	0.592504	0.0940992	0.00754381	0.00677595	0.00514446	0.00105755	0.000509032	0.0102767	0.000710157	0.00130959	0.000635604
CA353159	CC chemokine SCYA112	-0.187242	-0.0728073	-0.185315	-0.228424	-0.268981	-0.143963	0.0113266	-0.370429	0.00606374	0.0220826	0.13161	0.0253934	0.109416	0.0711081	-0.115914	-0.0122234	-0.0114839	-0.0749649	0.180694	-0.127818	0.0145075	0.124885	0.0462151	0.0316017	0.000959039	0.269175	0.85184	0.0880034	0.98026	0.935339	0.659267	0.871205	0.752643	0.751049	0.419191	0.941912	0.93324	0.581997	0.351461	1
CA353291	Transposase-24	0.0522907	0.0361125	-0.153018	0.0563166	-0.164934	0.041385	-0.481712	-0.125981	0.0242182	-0.0553697	-0.226088	-0.0592687	-0.371316	0.163975	0.347403	-0.365172	-0.249057	0.721712	-0.00409241	0.128815	0.514089	0.422126	0.0100091	0.238491	0.000159001	0.56116	6.5066e-06	0.0222324	0.902016	0.750381	0.317857	0.753616	0.0630542	0.44167	0.131711	0.232865	0.28952	0.0405243	0.983506	0.460938
CA353313	Cytochrome B-245 heavy chain-1	-0.256099	-0.324671	-0.0339689	-0.0754388	-0.095424	-0.322475	-0.495503	0.39537	-0.984857	0.000879654	-0.428437	-1.5559	0.0597365	-0.307161	0.233356	0.485807	-0.289321	-1.12815	1.13493	1.12377	0.00260869	0.0405577	0.723305	0.0400358	0.015784	0.00018658	0.266468	4.07871e-05	0.181717	0.997073	1	1	0.755679	0.355293	0.285803	0.124541	0.159457	1	0.00125169	0.00311242
CA353365	Heat shock 70kD protein 9B-1	0.323593	0.141119	-0.193036	-0.00565078	0.354659	0.152007	0.571053	-0.207245	0.772352	0.728677	0.73031	0.640621	0.834845	-0.0519091	0.316553	0.636861	0.0931437	0.916753	0.193518	-0.0987023	4.37245e-07	0.0354828	0.00159921	0.882871	0.000112855	0.0452571	2.06719e-05	0.0246774	0.00136381	0.00692242	0.0214869	0.0455646	0.0126526	0.796995	0.0702918	0.026144	0.739321	0.0211906	0.40055	0.735055
CA353501	C type lectin receptor B	0.400284	2.28874	1.57279	0.503226	1.24175	1.40661	0.328362	0.314755	0.720476	0.793998	0.951749	0.623774	0.0765635	2.20997	0.887639	1.26874	0.839263	0.181371	0.786767	0.907406	2.51061e-08	1.86011e-08	1.20992e-06	8.8376e-05	1.03774e-08	1.43897e-07	1.3989e-07	6.33704e-06	0.00169055	0.00324235	0.000515974	0.00584225	0.512015	3.95767e-06	0.000548557	3.38916e-05	0.000166608	0.164676	0.0310568	0.00415494
CA353647	Solute carrier family 10 , member 2	0.246019	0.0408483	0.285745	-0.0587853	0.311385	-0.0100342	-0.0340133	-0.0213418	0.142175	-0.0158618	-0.0195608	0.0596976	-0.0533588	0.160788	-0.0578722	-0.14596	-0.179717	-0.0820059	-0.102834	-0.00425795	0.187449	0.180728	0.0239509	0.0448426	0.0573147	0.755451	0.0653013	0.562769	1	0.908963	0.927629	0.71135	0.727304	0.477246	0.643579	0.476739	0.242074	0.629182	0.431723	0.977181
CA353770	Death-associated protein 1	-0.0205196	0.0855299	-0.223048	0.0943607	-0.0342139	0.0562918	-0.262963	-0.00787199	-0.0116423	0.1588	0.126027	0.043042	-0.0201884	0.212967	0.0475577	-0.0591174	0.337201	-0.0166171	0.379465	0.479386	0.723191	0.417055	0.00636978	0.0929312	0.679709	0.424704	0.00838271	0.885763	0.943315	0.243676	0.534881	0.827223	0.878523	0.172854	0.858916	0.755364	0.230364	0.944647	0.0430895	0.0152592
CA354056	Nucleolysin TIA-1	0.102338	-0.024105	0.136145	-0.0888341	0.0389638	0.117095	0.193619	-0.580163	0.0812355	-0.00150461	0.0779374	-0.0902917	0.0865712	0.360501	0.0400911	-0.101164	0.00416533	-0.0362595	0.667768	0.202916	0.0485994	0.504585	0.0261273	0.0529134	0.610252	0.093409	1	0.00676015	0.425718	0.990602	0.724978	0.610413	0.635536	0.245413	0.701222	0.61505	0.985403	0.842837	1	0.174636
CA354057	CD81	0.685949	0.334453	-0.149863	-0.136451	-0.0909148	-1.29647	-0.216199	-0.468275	-0.451365	-0.0101236	-0.724798	-0.343842	-0.5614	-0.842496	-1.01506	-1.01886	-0.122449	-0.812561	-0.463786	-0.71035	3.5911e-10	0.000393532	0.0111891	0.0339664	0.0274505	0.00351136	0.308021	0.00201266	0.0419687	0.952929	1	0.299788	0.125103	1	0.0535558	0.0306261	0.654864	0.102429	0.221358	0.0492597
CA354092	Unknown-280	0.0857291	-0.0435293	-0.280952	0.0540192	-0.119791	-0.162983	-0.382348	-0.155836	0.00803502	-0.402249	-0.603206	-0.534913	-0.393757	-0.421901	-0.367893	-0.593833	-0.0484251	-0.268752	-0.142908	0.120957	0.214483	0.170046	0.000151416	0.337031	0.102966	0.011018	2.82959e-07	2.12764e-05	0.960998	0.0941629	0.0203778	0.0491466	0.0589433	0.28393	0.145183	0.00610396	0.760287	0.282185	0.509901	0.68586
CA354220	FLJ21439 protein	-0.0988238	0.171316	-0.269114	0.0297426	-0.252862	-0.164796	-0.426623	-0.381976	0.0880522	-0.0531809	-0.616188	-0.35824	-0.347883	-0.971307	0.391384	-0.28622	0.0837287	1.62548	0.69317	0.152268	0.305092	0.0149049	0.000621947	0.709998	0.00422643	0.0222029	9.59209e-06	0.000875361	0.668679	0.841249	1	1	1	1	0.285566	1	1	1	0.129838	0.757782
CA354408	Tumor necrosis factor receptor superfamily member 9	0.110971	-0.0674529	-0.298588	0.0143419	-0.141663	-0.0664061	0.334703	0.540195	-0.196439	0.332577	-0.0113822	-0.262772	0.448828	0.321678	0.856468	0.787141	-0.584767	0.414468	1.2352	1.18563	0.0031758	0.577728	4.28752e-06	0.794042	0.00466342	0.463188	0.0137235	1.07189e-05	0.666222	0.102394	0.937115	1	0.0726705	0.280333	0.0182053	0.0803066	1	0.418274	0.00193133	0.00362156
CA354452	Annexin 11a	0.0743604	0.0313218	-0.175925	0.0866447	-0.0842989	-0.0434162	-0.419239	-0.180845	-0.0332832	-0.11107	-0.837098	-0.564455	-0.485164	-0.324039	-0.265997	-0.405798	0.107425	-0.289191	-0.420344	-0.210318	0.0291034	0.46301	0.000266633	0.0374709	0.102372	0.239729	1.59407e-05	0.00157688	0.867329	0.466029	0.018754	0.0255322	0.0148625	0.369174	0.177259	0.0554733	0.655168	0.2487	0.0292089	0.478496
CA354485	T-cell acute lymphocytic leukemia-1 protein	0.219891	0.278781	-0.406335	-0.333355	-0.0776808	-0.23127	-0.388539	-0.466375	-0.463142	-0.357854	0.329153	0.251732	-0.69482	0.386674	-0.491465	-0.0154894	-0.0584349	-0.0338245	-0.53978	0.295066	0.0246582	0.0481518	0.00551037	0.0132528	0.271245	0.0284154	0.0135604	0.00164743	0.276161	0.136765	0.125509	1	1	0.118821	0.440803	1	0.597035	0.784782	0.0704558	0.531302
CA354559	CD2 antigen cytoplasmic tail-binding protein 2	-0.20306	-0.388735	-0.108364	-0.106015	-0.0017167	-0.194503	-0.160251	-0.267567	0.132994	0.27332	0.315774	-0.249733	0.403308	-0.343438	-0.0697136	-0.21394	0.240868	0.0935985	-0.0681103	-0.147032	0.000614919	7.33207e-05	0.0334109	0.0581313	0.95559	0.00058265	0.377141	1.50865e-05	0.605912	0.188532	0.34697	0.369545	0.0770184	0.237064	0.799921	0.392737	0.247943	0.63954	0.691022	0.645732
CA354578	Thioredoxin domain containing protein 4	0.1369	0.00461347	-0.206032	0.138541	-0.292803	-0.0578202	-0.24304	-0.0963001	0.100592	-0.0413933	-0.0824387	0.0732716	-0.189477	-0.0669593	0.292684	0.108505	0.668076	0.820519	0.0881828	0.311937	0.0081544	0.913798	0.00256224	0.00173703	1.00227e-05	0.100071	0.00135359	0.108274	0.567856	0.816303	0.722805	0.717431	0.458435	0.879628	0.259167	0.708016	0.0606234	0.0256191	0.69306	0.238366
CA354612	Cathepsin C-1	0.227703	0.0930064	-0.150222	0.156047	-0.00752018	0.281193	-0.223985	-0.121553	-0.142025	0.165844	-0.124096	0.0930245	0.0779448	-0.0427116	0.0177662	0.347088	0.287834	0.296762	0.0832448	0.107165	0.000249668	0.0767226	0.00255588	0.00101833	0.881907	0.00243464	0.0211956	0.0112549	0.460758	0.374246	0.594389	0.611202	0.605472	0.818447	0.935566	0.168417	0.247542	0.20223	0.598736	0.660622
CA354715	Membrane copper amine oxidase	0.100565	0.246261	-0.258468	-0.0889648	-0.0694353	0.0713217	-0.555921	-0.0358511	0.199781	0.0861929	-0.410816	-0.0732935	-0.334379	-0.0218188	-0.0956335	-0.241187	0.0166583	0.518121	0.181516	0.0865474	0.00537609	0.0737469	6.49359e-05	0.072133	0.141639	0.224053	0.0447359	0.271599	0.286402	0.505714	0.13221	0.66482	0.0675828	0.922473	0.670439	0.237597	0.900467	0.0983737	0.324686	0.736046
CA354801	MAPK/ERK kinase kinase 1-1	0.15766	-0.316791	-0.106318	-0.560407	-0.193699	-0.350461	-0.331381	0.053951	-0.2252	-0.787943	-0.191838	-0.545013	-0.31784	-0.410629	-0.211001	-0.203102	-0.0736649	-0.561528	-1.05667	-0.588812	0.0287001	0.0102097	0.0528753	3.75111e-06	0.000528333	0.000252704	0.0146597	0.518744	0.196183	0.0201733	0.654141	0.115852	0.319889	0.0855417	0.53474	0.593256	0.873993	0.215861	0.00146034	0.105699
CA354833	Anti-silencing function 1B	-0.0228502	-0.106881	-0.140598	-0.144915	-0.198002	-0.0994054	0.0433926	-0.193098	0.909415	-0.162795	0.0690423	-0.0351594	-0.980444	0.352322	-0.119381	-0.0747874	-0.0715686	-0.0887371	-0.0867086	0.100762	0.515293	0.00268505	0.0233105	0.31174	0.0539385	0.0101392	0.137189	0.00797451	1	0.698102	0.710017	0.799581	1	0.292952	0.257941	0.701174	0.718437	0.685371	0.765298	1
CA355035	Tumor necrosis factor receptor superfamily member 14	0.0629831	0.0127518	-0.196641	-0.135403	-0.302786	-0.282613	-0.674739	-0.165932	-0.000376193	-0.145786	-0.21845	-0.761042	-0.262332	-0.127774	-0.25273	-0.547583	-0.65592	-0.0768747	0.387037	-0.448328	0.339211	0.801093	0.00035501	0.00444177	0.000169662	0.000466542	0.0121691	0.0262349	0.998765	0.439502	0.500625	0.164031	0.322682	0.589344	0.313782	0.112019	1	1	0.0482923	1
CA355038	Interleukin-1 receptor-associated kinase 1-1	0.653631	0.239014	-0.226879	-0.217881	-0.0282552	-1.18912	-0.227266	-0.333939	-0.269536	-0.100578	0.560357	0.124104	-0.0620497	0.604562	0.107473	-0.0695835	-0.0288501	0.0277276	-0.00643541	0.00314159	1	0.139894	0.490548	1	1	1	1	1	1	0.537101	0.108846	0.572989	0.655372	0.144903	0.564517	0.698334	0.87009	0.878554	0.960527	0.98553
CA355055	Reversion-inducing cysteine-rich protein with Kazal motifs	-0.348467	-0.245746	-0.197855	-0.142885	-0.105742	-0.228361	-0.166847	0.170919	-0.403454	-0.709574	-1.97577	-1.17499	-0.85701	-0.999619	-0.635704	-1.43733	-1.40187	-1.36777	-0.996441	-0.818075	9.64271e-06	0.000213642	0.000610945	0.000180363	0.00081681	0.000205678	0.0409581	0.00105429	0.0316726	0.00432912	0.00544525	0.00435505	0.00965612	0.0504978	0.0346321	0.000129281	0.000316539	0.000793178	0.00123077	0.00412675
CA355065	Tapasin-1	0.267365	0.000292069	0.292435	0.220285	0.109526	0.0236335	0.326587	0.185904	0.252658	0.816292	0.590998	1.2286	0.520849	-0.232083	0.199249	0.0550014	0.363585	1.46224	0.679936	0.759698	7.25379e-05	0.995276	7.46993e-08	2.54662e-07	0.00041422	0.675804	0.000399117	0.00250238	0.221033	0.0055615	1	0.164105	0.0245962	0.196135	0.390001	0.897803	0.317472	1	0.00857376	0.0281597
CA355095	Cysteine-rich, angiogenic inducer 61	-1.00309	-0.603745	-0.0769133	-0.0495983	-0.0207513	-0.00796967	-0.46522	-0.751838	-0.461506	0.477415	-0.0483745	-0.149588	-1.09698	-0.134877	-0.0559902	-0.253733	-0.0259088	-0.238954	-0.977318	-0.122081	4.1649e-09	1.1686e-06	0.400212	0.144863	0.624437	0.742869	0.0341406	0.0223233	0.414009	1	0.871763	0.340831	1	0.485454	0.738823	0.295376	0.883476	0.0796277	1	0.639977
CA355141	Annexin 6	-0.769013	-0.440846	0.112869	0.465299	0.476078	0.459366	0.0535167	0.248092	-0.0463408	0.38411	1.31601	0.725438	-0.0248936	1.43199	0.240061	-1.62394	0.898376	0.0549332	0.805985	0.357551	0.000323862	0.0226543	0.00135489	1.40334e-06	4.24421e-05	0.000955665	0.632294	0.000960741	1	0.492818	1	1	1	1	1	1	1	0.788034	0.148489	1
CA355207	Heat shock factor 2-1	0.0376653	0.0079104	-0.474169	0.0206209	-0.317924	-0.23848	-1.51091	-0.0803551	0.26955	-0.373384	0.0594512	0.0547942	-1.34288	0.03884	-0.014943	-0.0650043	-0.00632677	1.34652	0.27586	0.511319	0.657294	0.933597	0.000238404	0.84095	3.80394e-05	0.00348607	1	0.243176	0.397575	0.378542	0.751858	0.642525	0.202371	0.75474	0.91579	0.570593	0.959329	1	0.509582	1
CA355245	Hypoxia-inducible factor 1 alpha-2	0.0736572	0.165474	-0.0738347	0.0165289	0.14496	0.148542	0.0389547	0.0816194	0.0403732	-0.11671	-0.942295	-0.303999	-0.301285	-0.667306	0.159347	-0.92361	-0.871642	-0.192999	-0.460775	-0.228254	0.0557237	0.002145	0.207653	0.342276	0.00592523	0.0227135	0.60141	0.0644065	0.796975	0.50892	0.031122	0.312073	0.0271333	0.0183011	0.512452	0.00248938	0.00285975	0.44115	0.0183298	0.0820298
CA355265	Transposase-52	-0.0795539	0.0540464	0.0119716	0.00548177	-0.0188326	-0.00966289	-0.297547	-0.191786	0.327879	0.125759	-0.478567	-0.28062	-0.305707	-0.202881	0.183159	-0.650081	-0.297937	1.48235	0.979375	0.339204	0.00611024	0.00180793	0.777749	0.849314	0.642998	0.698677	0.000220449	2.66703e-07	0.128338	0.396584	0.0405305	0.176809	0.0491725	0.203494	0.327074	0.00226844	0.0326024	0.000312257	0.000205769	0.0270591
CA355349	Transposase-25	-0.0108475	0.0376085	-0.2409	-0.0397931	-0.253619	-0.14065	-0.554543	-0.626505	-0.0662419	-0.107165	-0.243721	-0.322464	-0.503026	-0.0948541	-0.763824	-0.390047	0.364143	-0.278819	-0.744133	-0.664393	0.861281	0.724509	0.00811338	0.704809	0.000412124	0.0399893	3.4679e-05	8.65854e-07	0.763818	0.617953	0.375437	0.180941	0.102417	0.668632	0.00940148	0.157773	0.0504437	0.284701	0.0213172	0.0558305
CA355433	Heat shock protein 30	0.112529	0.523607	1.98055	2.03741	-0.0229759	-0.00849037	-0.0519242	0.114246	-0.0575863	-0.0305351	1.1957	-0.0471818	0.0627591	0.0285927	4.07579	0.197237	-0.0497728	0.057049	0.96069	0.182154	0.0606309	0.00016581	1.97837e-15	2.33763e-14	0.578525	0.738917	0.0166287	0.0906433	0.645984	0.857202	1	0.79268	0.655643	0.906132	1	0.339934	0.739628	0.794413	0.0385076	0.292587
CA355488	Tapasin-2	0.298045	0.202846	0.896587	0.76539	0.392261	0.289751	0.314457	0.33061	-0.397655	1.3446	0.0145349	0.901131	1.29505	-0.0587614	-0.282438	0.145986	-0.0394836	-0.133195	0.824089	1.3622	2.72023e-05	0.0208796	3.18248e-09	0.000121758	1.22865e-05	2.31026e-06	0.00816275	0.0183143	1	0.00669839	0.916656	1	0.0790097	0.796536	0.113614	0.401654	0.812583	0.534785	0.0214814	1
CA355516	Transposase-26	0.0175439	-0.08596	0.119688	0.0869523	0.100066	-0.0600904	-0.454372	0.463545	0.164332	0.196869	0.117489	0.204217	0.173826	0.265503	1.59452	0.179902	0.0952277	2.24629	1.51711	1.13511	0.283312	0.0151722	0.00218856	0.117273	0.0186997	0.0478408	9.25862e-05	1.27389e-09	0.391391	0.169825	0.579068	0.229955	0.262025	0.179447	5.77021e-05	0.259294	0.584933	0.000125036	0.000106091	0.000255322
CA355527	Adenosine kinase 2	1.01621	1.33013	0.888301	1.38929	0.4774	0.180899	-0.106377	0.512288	0.099325	-0.0302051	0.653924	0.28482	0.0619612	0.370202	1.23605	0.98833	0.828373	1.27902	0.610438	0.478383	5.14199e-10	3.67193e-12	4.10087e-07	2.23452e-09	1.86865e-09	0.000134635	0.147771	0.00430547	0.710504	0.880499	0.0727195	0.408245	0.835937	0.336591	0.0159045	0.0305006	0.0290361	0.00388072	0.174521	0.235132
CA355602	Bone morphogenetic protein 8A	-0.317488	-0.0593879	0.05534	-0.0320384	-0.085294	0.21419	-0.483285	0.207692	0.0882925	0.1027	-0.115144	-0.0767599	-0.16764	0.48364	-0.145969	0.74038	0.697418	0.180006	-0.779451	-0.857178	1.69468e-05	0.147035	0.430269	0.712293	0.0120733	0.132022	0.00180703	7.81155e-06	0.735616	0.414662	0.48205	0.655164	0.265456	0.0103175	0.580598	0.00192201	0.00274646	0.374933	0.00191815	0.00489793
CA355697	Multidrug resistance-associated	0.0731393	0.0725022	-0.246757	-0.207191	-0.150609	0.0186088	-0.0136562	0.370988	0.247464	0.740703	0.310929	0.344602	0.290519	0.151543	0.494045	0.47946	1.06426	0.796361	0.675198	0.616777	0.195993	0.216072	0.00127823	0.000468758	0.00183866	0.821009	0.928696	1.06902e-06	0.309775	0.0229957	0.234876	0.195832	0.198906	1	0.107086	0.134896	0.0849165	0.183928	0.000128805	0.0575044
CA355782	Suppressor of cytokine signaling 3	0.296586	0.148727	-0.00250769	0.107451	-0.0893107	0.156082	-0.272367	0.0826455	0.115567	0.0405268	-0.595376	0.195246	-0.103231	0.087019	0.980858	0.0724103	0.0657336	1.16419	0.473702	0.752569	3.92262e-05	0.0784206	0.945397	0.0806247	0.000577774	0.0752483	0.00141227	0.0954909	0.553026	0.868855	0.242347	0.512507	0.578522	0.736591	0.00907234	0.810875	0.768005	0.0104185	0.0536154	0.00564515
CA355799	MHC class I heavy chain-like	-0.0983561	-0.0229138	-0.136395	-0.0559846	-0.184045	-0.0304633	-0.242842	-0.0324093	-0.154779	-0.323174	-0.460003	-0.243892	-0.54195	-0.797291	0.335202	-0.702466	-0.603484	0.108694	0.392739	0.483707	0.065972	0.852008	0.0057435	0.28581	0.000828587	0.564505	0.045542	0.34784	0.28253	0.121411	0.193197	0.161658	0.0595637	0.0429146	0.293243	0.0598217	0.0557281	0.788398	0.138164	0.0458894
CA355893	DnaJ homolog subfamily B member 2	0.128738	-0.0301387	-0.0269486	0.178223	-0.00530347	-0.0751125	-0.569421	-0.486839	-0.478447	0.0119698	-0.51962	-0.482182	-0.104196	-0.619093	-0.201196	-0.113332	-0.321447	0.0979243	0.742321	0.316863	0.0107624	0.333334	0.572166	0.00037793	0.89933	0.263341	9.15451e-08	1.06003e-09	0.0370036	0.951163	0.0525627	0.0277008	0.424221	0.380881	0.292859	0.401982	0.0495506	0.550009	0.00315144	0.168077
CA355951	Alpha-taxilin	0.115678	0.397513	-0.0256527	0.00333255	0.0559826	0.154596	0.0479607	-0.0910098	-0.268072	0.571338	-0.0821265	0.180651	0.338036	-0.0632253	-0.0695335	-0.0330258	-0.15619	-0.072102	0.443374	0.128646	3.51878e-05	3.0415e-06	0.758806	0.957868	0.363511	0.00576095	0.205024	0.275308	0.560984	0.039638	0.431792	1	1	0.545911	0.601442	0.812674	0.157969	0.550388	0.0981587	1
CA356007	Transposase-53	0.0208453	0.0340483	-0.103027	0.0282733	-0.216531	-0.0858353	-0.389787	-0.155271	0.364867	0.385661	-0.0119221	0.0568091	0.100756	0.138004	0.648123	0.000413582	0.220278	1.5611	0.955424	0.771968	0.547535	0.302122	0.147295	0.539532	0.0024129	0.00172915	0.00020101	0.000489232	0.157343	0.0375897	0.957584	0.74527	0.469382	0.461983	0.016972	0.996656	0.118548	0.000216248	0.00462465	0.0108576
CA356055	Transposase -63	-0.106029	-0.00364274	-0.171163	-0.189484	-0.259146	-0.181662	-0.658183	-0.424281	-0.166008	-0.291237	-0.451988	-0.65769	-0.274368	-0.720724	-0.22902	-0.566185	-0.495295	0.752142	0.040316	-0.0500252	0.00143313	0.939104	7.12406e-05	5.27099e-06	4.28409e-08	3.34493e-05	2.58889e-09	1.32933e-14	0.181181	0.0253999	0.00998665	0.00546479	0.0372652	0.00306272	0.0889978	0.000887923	0.00191763	0.00121128	0.731494	0.683347
CA356084	Ig kappa chain V-IV region B17-1 Omy 23312	0.119023	0.432551	0.270368	0.835603	-0.301404	0.748641	-0.000118649	-0.0194619	-0.00372801	-0.0235428	0.130705	-0.015064	-0.0169007	0.117161	0.074352	-0.0372561	-0.0328763	-0.0679584	1.02511	0.908184	0.0216779	4.81089e-06	0.0950132	6.99114e-05	7.42297e-05	4.3099e-09	0.997255	0.678479	1	1	0.675004	0.917559	0.907158	0.508362	0.756365	0.756559	0.855534	0.674411	0.00725041	1
CA356384	Toll-like receptor 20a	0.355669	0.192262	-0.524301	-0.240998	0.837871	0.436021	-0.23696	-0.169721	-0.0690283	0.114507	0.553595	-0.0214271	-0.268084	1.19962	0.0226775	0.305571	0.430323	-0.218849	-0.123125	-0.246728	0.000126391	0.0202199	4.46413e-05	0.000606677	2.5199e-11	1.81157e-06	0.0258014	0.0163207	0.743457	0.676987	0.0422087	0.929299	0.155301	0.0222404	0.895231	0.323272	0.192387	0.461645	0.64054	0.305951
CA356403	Sulfotransferase 2	0.154774	-0.0816949	-0.124752	-0.153428	-0.406098	-0.0678495	0.295654	-0.0730523	0.132839	0.382428	0.751439	0.226842	0.107411	0.39507	0.462301	-0.234582	0.450778	-0.302441	-0.129712	-0.0660135	0.0998599	0.414466	0.0226022	0.177669	8.62157e-05	0.0998807	0.0220734	0.149086	0.522093	0.110841	0.188313	0.394205	0.545317	0.302329	0.272418	0.486389	1	0.518485	0.494367	0.807437
CA356429	NACHT-, LRR- and PYD-containing protein 2	0.0493587	-0.00596388	0.0865104	0.350744	-0.08498	-0.313551	-0.0255825	-0.0612568	0.177774	0.513667	0.500327	0.510636	0.452179	0.329755	0.0583258	0.100876	0.324463	0.129026	0.383399	0.157399	0.0194748	0.889276	0.0378383	7.62983e-06	0.0346978	1.4246e-06	0.606517	0.0154739	0.393931	0.00825345	0.0216319	0.020089	0.000674076	0.0796463	0.739743	0.564825	0.110521	0.620918	0.0567356	0.505197
CA356454	Guanine nucleotide exchange factor	0.155485	-0.317554	0.390746	0.251204	-0.0217516	-0.245131	-0.57246	-0.770021	-0.656831	-0.586691	0.0910155	-0.612855	-0.551855	0.125727	-0.586852	-0.533134	0.206837	-0.00304839	-0.653836	-0.281029	0.000122772	0.00721898	0.000797849	0.0455467	0.749856	0.0409348	0.00198801	5.02325e-08	0.131746	0.0942438	0.742943	1	0.212392	0.639853	0.0323755	1	0.303997	0.986929	0.00213648	0.59813
CA356463	Pleiotrophin precursor	0.0798322	0.0498705	-0.175546	-0.330481	-0.167831	-0.0438403	0.0343998	-0.0115276	0.010593	0.039731	0.0276306	0.0014415	0.104384	-0.308079	0.0896125	-0.0412827	-0.0359862	-0.0962895	0.642054	0.476901	0.11779	0.224462	0.000111225	4.6351e-05	0.000645544	0.427015	0.373268	0.789298	0.933272	0.831693	0.907517	0.992216	0.411932	0.177565	0.529726	0.802201	0.858984	0.604231	0.0494325	1
CA356575	CLN3 protein	-0.101957	-0.497434	0.10068	-0.146043	0.0264047	-0.161327	0.0722164	-0.00113251	-0.0138873	0.0887791	0.067456	-0.0441024	-0.585917	0.0756426	-0.0664478	0.0380569	0.17124	-0.0603243	0.905102	1.4264	0.00513243	0.00132299	0.017137	0.00916084	0.867889	0.39005	0.0170555	0.975882	0.9281	0.568033	0.723084	0.749334	1	0.797246	0.660872	0.832247	0.374003	0.687639	0.00417865	1
CA356686	Receptor-interacting serine/threonine-protein kinase 2	0.506931	0.330739	0.170633	0.0588362	1.70386	2.13774	-0.118985	0.548009	-0.13578	0.288315	0.266801	0.0233353	-0.0618483	0.517042	0.179331	0.503733	-0.342424	0.0242448	0.317082	0.548728	2.99421e-05	0.00372567	0.155275	0.579405	1.56353e-09	2.22121e-10	0.362051	0.00200283	0.451194	0.0987964	0.368717	0.92235	0.735998	0.176131	0.609079	0.183833	1	0.942522	0.275376	0.0520238
CA356734	Adenosine kinase 1	0.335947	0.413247	-0.222586	-0.0707577	-0.184698	0.134645	-0.260786	-0.110839	-0.0884311	0.136719	0.0176767	-0.037115	0.023056	0.0906467	-0.412084	-0.0428474	0.468237	0.449599	0.033388	-0.0822264	9.17961e-05	2.68648e-06	0.00156262	0.356329	0.013088	0.0460297	0.0187425	0.175629	0.676322	0.503919	0.958603	0.847481	0.896569	0.794237	0.0978387	0.845545	0.167262	0.184867	0.875065	0.751231
CA356744	Apoptosis regulatory protein Siva	0.136078	0.108689	-0.0582214	-0.334534	0.12365	0.246767	0.150007	0.281617	-0.0466388	-0.107069	-0.576486	-0.626188	-0.466536	-0.254425	-0.793199	-1.02822	-0.703898	-0.808415	-0.164475	-0.465145	0.0153084	0.251956	0.408284	0.000293398	0.194147	0.164404	0.136312	0.0195187	0.825491	0.741495	0.0278139	0.0602872	0.0997208	0.22692	0.0282035	0.00444218	0.0095701	0.00554719	0.550534	0.181281
CA356752	Transposase-27	-0.0961474	0.0366272	-0.101861	-0.0111975	-0.0260116	-0.0827847	-0.269475	-0.270744	0.390255	0.138767	-0.40493	-0.219743	-0.204286	-0.021193	0.0182155	-0.60828	-0.115398	1.30156	0.721622	0.312324	0.0450955	0.268412	0.0200824	0.631217	0.387733	0.0541745	4.85414e-06	7.66238e-08	0.0543	0.386791	0.00260813	0.275776	0.24836	0.917921	0.926936	0.0012885	0.400555	0.000229891	0.00410705	0.14284
CA356762	Transposase-28	-0.155664	-0.144338	-0.222091	-0.056081	-0.252076	-0.186243	-0.532359	-0.13039	-0.0493537	0.175668	0.0958575	-0.179013	-0.205801	0.322694	0.0148	-0.127016	0.214069	1.0526	0.769123	0.347303	0.0228609	0.093558	0.00258597	0.0431791	0.000185973	1.12559e-05	7.83553e-05	0.0144868	0.848629	0.373825	0.63987	0.28736	0.312327	0.146222	0.929038	0.5667	0.351434	0.00115312	0.00390728	0.0899944
CA356764	Engulfment and cell motility protein 1	-0.107121	0.214833	-0.36895	-0.188862	-0.36965	-0.374939	-0.294655	0.0500116	-0.389905	0.168313	-0.113579	0.350797	0.00289296	0.768988	0.348756	0.247873	0.217521	-0.0334944	0.435927	0.711743	0.533117	0.0311094	0.000284724	0.00457805	6.43576e-05	5.94289e-05	0.0949519	0.391512	0.255105	0.486257	0.806118	0.162325	0.990922	1	0.35986	1	1	0.935686	0.102982	0.0821653
CA356857	Thioredoxin-dependent peroxide reductase-2	-0.124171	0.185682	-0.352084	-0.445832	-0.609376	-0.172045	0.030262	-0.36129	-0.42105	-0.178129	-0.989514	-0.595012	0.158462	0.971142	-0.280461	-0.529781	0.0558329	0.563136	-0.428449	0.375812	0.00956093	9.53507e-05	3.65409e-06	2.75623e-05	0.00196901	0.105444	0.750097	6.84098e-05	0.11719	0.423601	0.279454	0.148706	0.469577	1	1	1	1	1	0.250402	1
CA356885	Transposase-29	-0.0448518	0.0364294	-0.242215	-0.0930003	-0.301118	-0.0444395	-0.579971	-0.321208	-0.4924	-0.163001	-0.107716	-0.550626	-0.548786	0.187484	-0.531241	-0.906915	-0.0122087	0.122963	-0.137146	0.148134	0.479649	0.665175	0.00241572	0.049634	1.58388e-05	0.247195	1.1038e-05	6.83938e-05	0.0835641	0.456629	0.743306	0.0769718	0.0289162	0.65586	0.0413841	0.00174725	0.966149	0.52553	0.596811	0.405467
CA356923	Zinc-finger protein HT2A	-0.0485081	-0.0267824	-0.107406	-0.0753579	-0.0183481	-0.116988	0.0603222	-0.0385727	0.0808634	-0.0568812	0.0225494	-0.0334747	-0.115351	0.299114	-0.0236338	-0.126882	-0.0948111	-0.0340493	0.572835	1.14053	0.305565	0.411136	0.0319456	0.820771	0.764216	0.0350655	0.161308	0.456529	0.535054	0.696561	0.91249	0.834116	0.508254	0.294972	0.89355	0.357851	0.652657	0.852087	0.192329	1
CA356940	47 kDa heat shock protein-1	-0.345366	0.0631925	-0.511896	-0.529476	-0.313794	0.371243	-0.126153	-0.178826	-0.130181	0.332318	0.010788	0.0700375	0.0478662	0.180711	0.0847696	-0.033481	0.0362676	0.0130889	0.139058	0.0324549	0.000291513	0.238602	0.00131037	0.0172994	0.00193244	0.15452	0.118795	0.0343188	1	1	0.956175	0.61323	0.709549	0.294116	0.557863	0.824671	0.826524	0.94532	0.76181	0.845809
CA356974	Interferon-induced guanylate-binding protein 2	0.182718	-0.443581	0.246511	0.351676	0.238887	0.110393	0.326456	-0.0336245	0.163978	0.960903	-0.0465503	-0.0802635	0.215052	0.368657	0.0644421	-0.247319	0.0420199	0.359743	0.234606	0.100417	0.00145945	4.6912e-07	0.00210955	0.000612528	0.000229445	0.104599	0.00503832	0.641083	0.452848	0.00734608	1	0.788089	0.201548	1	0.819456	0.502174	0.882671	0.344994	0.348262	0.663784
CA357014	Myeloid differentiation primary response	0.0841381	0.110262	-0.417229	0.205961	-0.121912	-0.195938	-0.320784	-0.137788	-0.234618	-0.0183662	0.191926	-0.312531	-0.320411	0.631463	-0.200429	0.303002	0.0573037	0.502645	-0.197528	0.951434	0.432148	0.0435958	0.00663653	0.170144	0.153645	0.175501	0.02451	0.190804	0.377979	0.961996	1	1	0.268415	1	0.602743	1	0.787687	1	0.645301	1
CA357109	Tumour necrosis factor receptor	-0.44035	-0.108504	-0.302519	0.00731402	-0.486453	-0.397581	-0.236054	-0.101195	0.0288438	0.300583	0.576753	0.317023	-0.018013	1.02544	-0.251868	0.36589	0.328356	-0.392089	-0.0543482	-0.23487	1.78868e-05	0.0633934	6.20746e-05	0.885752	1.63609e-07	6.40875e-08	0.0547701	0.0113906	0.876132	0.169956	0.0275679	0.137458	0.900164	0.0122757	0.101837	0.209415	0.230191	0.0255411	0.838825	0.279727
CA357173	Peptidyl-prolyl cis-trans isomerase 2-2	0.0768428	-0.0793828	0.0442501	0.0605046	0.11705	0.0737577	-0.036654	-0.123278	0.214948	0.353974	0.145921	-0.445283	0.294368	-0.394745	0.89726	0.224074	-0.0655997	1.39531	0.582784	0.379043	0.00187653	0.0519053	0.00560732	0.00217755	0.00373655	0.0255762	0.644208	2.04437e-05	0.148568	0.0297426	0.688707	0.245333	0.100195	0.191922	0.00176307	0.21821	0.782508	0.000439289	0.0125966	0.0952543
CA357217	Ubiquitin ligase protein CHFR	0.149255	-0.0494512	0.321708	-0.0482983	-0.102299	0.230119	0.0160322	-0.188914	0.0433124	0.177319	-0.0820395	-0.119279	-0.210637	0.052157	-0.0768891	-0.120563	-0.00293511	-0.111587	-1.22831	-0.0781848	0.221082	0.258578	0.130327	0.734659	0.320405	0.242022	0.594477	0.0138621	0.695435	1	0.627443	0.404505	1	0.851602	0.587511	0.625811	0.98932	0.505234	1	0.648821
CA357261	Cathepsin F	-0.0207585	-0.108431	0.0348193	-0.0449024	0.136158	0.145686	-0.318588	0.235605	0.277136	0.399697	0.329689	0.380654	0.296694	0.250603	1.31561	0.217281	0.237208	1.73135	1.10623	1.10327	0.691657	0.0145922	0.272324	0.305325	0.0585287	0.00616852	0.00197605	0.0010074	0.259136	0.0170064	0.136375	0.0714915	0.123597	0.196135	0.00097882	0.310039	0.179398	0.000126314	0.000703132	0.00208688
CA357383	Unknown-281	0.546461	0.422103	-1.18924	-0.73854	-0.0871774	0.2671	0.126395	-0.285413	-0.0453076	0.256732	-0.77903	0.138847	0.00569845	-0.00710267	0.17928	-0.0863655	0.274863	0.694375	0.638615	0.874485	0.00013441	3.30263e-07	1.49937e-05	6.41181e-05	0.0704988	0.00329168	0.264381	0.0392755	0.84542	0.378414	1	1	0.98729	1	0.695458	1	0.423192	1	0.0590896	0.0217475
CA357413	Amyloid beta A4 protein precursor	0.505453	0.18918	0.217074	0.106993	-0.00823756	0.125252	-0.664708	-0.557666	0.000182354	-0.362181	-1.52415	-0.0721839	-0.564203	-1.29786	0.043682	-0.270752	-0.537336	0.62737	-0.158913	-0.127222	1.6362e-08	0.0358689	0.00202114	0.0226596	0.828052	0.0812754	2.37155e-06	1.16733e-07	0.998857	0.10001	0.0350731	0.827069	0.0338605	0.117938	0.881085	0.246056	0.0122919	1	0.429247	0.697462
CA357582	MAPK/ERK kinase kinase kinase 4-1	0.113845	0.0233621	-0.0968469	-0.0813847	-0.487115	-0.306499	-0.0602718	0.112431	-0.276012	0.384332	0.456993	0.367226	0.341658	-0.25456	0.0306865	0.356859	0.173348	-0.19699	0.0343864	-0.192927	0.570044	0.749096	0.153168	0.532505	0.00158305	8.29652e-05	0.514648	0.0209094	0.123759	0.0319634	0.0894492	0.11769	0.0339116	0.3751	0.888251	0.199792	0.466322	0.317941	0.86053	0.466714
CA357598	Alpha-1-antitrypsin precursor	0.200069	0.855511	-0.237648	-0.354697	-0.112747	-0.313502	0.0290018	-0.57417	0.00126756	-0.298324	0.0237123	-0.0729111	0.0275105	-0.254321	0.0722498	0.15746	0.0147817	-0.101834	0.242851	0.167881	0.00353174	0.00826342	0.013476	0.26978	0.0106281	0.0207463	0.320382	0.51867	0.992915	1	0.907457	0.635302	0.857917	0.129482	0.658625	0.343033	0.874853	0.563928	1	0.385685
CA357749	Transposase-30	-0.0443953	0.0198613	-0.186644	0.0704278	-0.273719	0.0211739	-0.350861	-0.270846	0.267918	-0.0273826	-0.345965	-0.275682	-0.265967	-0.166315	0.413684	-0.243134	0.117661	1.55749	0.70492	0.316691	0.0449024	0.639943	0.000502699	0.136474	2.31927e-05	0.801795	1.00596e-05	5.23391e-05	0.109152	0.897148	0.165258	0.258496	0.194997	0.459152	0.118114	0.25712	0.384533	0.000791972	0.000518909	0.189949
CA357761	Galectin-3	-0.374283	-0.457745	0.167692	-0.0909064	-0.0894867	-0.194487	0.181335	0.201646	-0.221894	-0.911126	-1.56342	-0.759454	-0.658845	-1.05875	-0.553633	-1.06836	-1.28846	-1.28523	-0.980409	-0.81259	3.06874e-07	2.28231e-05	0.00057575	0.0157659	0.0538722	0.067241	0.250458	0.00246498	0.279879	0.00906332	0.0148724	0.0182092	0.00762246	0.0117998	0.017316	0.00508674	0.00154109	0.00302422	0.00290002	0.0123271
CA357820	Calponin 1	0.0208041	0.0986498	-0.189978	0.775937	0.864126	-0.581748	-0.145273	0.603647	-0.537721	-0.465216	-0.276964	-0.579178	0.333157	-1.67575	-0.400574	0.867794	-0.121409	-0.128193	0.892156	0.552872	0.879823	0.295831	9.39398e-05	2.65403e-08	4.61023e-07	0.00690089	0.381765	0.000242926	0.207074	0.0551329	1	0.206428	0.338335	1	0.463513	0.0323509	1	1	0.0662143	0.0366364
CA357899	Death-associated protein kinase 3	0.0415521	0.0469109	-0.035557	-0.0157358	0.0842934	0.0521588	0.00291606	-0.118191	0.036673	0.0862844	0.412272	-0.061319	-0.0501201	0.387304	0.0242357	-0.184665	-0.1405	0.132439	-0.0728244	-0.081433	0.074387	0.101202	0.22547	0.742496	0.00587073	0.0905445	0.93641	0.0555093	0.740208	0.615445	0.210549	0.64876	0.772354	0.195178	0.879854	0.37562	0.41151	0.468703	0.632809	0.560425
CA357998	Chemokine receptor-like 1	0.227787	-0.178114	-0.0888333	0.278612	-0.0644492	-0.0560204	-0.142478	-0.199118	0.067809	0.107961	-0.33586	-0.301656	-0.0332374	-1.8321	-0.679498	-2.57658	-1.04697	-0.156924	0.242201	0.0510797	0.00672232	0.501639	0.275341	0.199714	0.281402	0.360902	0.552449	0.00386849	1	0.620478	1	0.514416	0.932735	1	1	0.0268963	1	0.386751	0.300138	0.860222
CA358107	Ectonucleoside triphosphate diphosphohydrolase 1	0.124841	0.117337	0.0144062	0.0357711	0.0467897	0.00888875	0.000535375	-0.0747546	0.0524084	-0.0361229	0.390241	0.082309	-0.00743314	0.294784	0.0459828	-0.0589683	-0.115598	-0.00304885	-0.0277822	-0.0867703	0.0408942	0.00542377	0.578661	0.272607	0.0216102	0.751998	0.988558	0.11781	0.729845	0.800712	0.165701	0.648404	0.953223	0.163752	0.770459	0.761483	0.420436	0.989747	0.887129	0.526642
CA358202	Drebrin-like protein	-0.160726	-0.235361	-0.213991	0.141964	-0.0287045	-0.0119628	-0.0338705	0.0904543	0.209236	0.136126	-0.189387	0.049209	-0.0834166	-0.143698	0.561753	0.186867	0.305057	0.584117	0.356441	0.289442	0.00425942	0.0263985	8.6726e-06	0.0126176	0.640243	0.783812	0.60934	0.0591668	0.354431	0.443096	0.360568	0.832692	0.695882	0.715212	0.00630101	0.412938	0.196262	0.0331798	0.0550717	0.258732
CA358266	T-cell, immune regulator 1, isoform a	0.372098	-0.265265	0.469426	0.0133476	0.402315	0.211142	0.450231	0.121104	0.379254	1.16225	2.13998	0.356145	0.585808	-0.0685861	-0.0319813	-0.997396	0.000752937	0.0137308	0.511225	0.560058	0.000301461	0.00203047	3.34174e-05	0.91486	5.28761e-07	0.036449	0.0218643	0.0478848	0.104052	0.0032327	1	0.180022	0.0393363	0.587335	1	1	0.996284	0.945848	0.0182919	0.0213656
CA358347	Transposase-31	0.0982545	0.250926	0.0774449	-0.0394494	-0.106635	-0.049292	-0.121396	0.0101141	-0.217435	-0.310999	-1.0081	-0.798518	-0.57319	-0.445676	-0.431882	-1.22781	-0.842407	-0.717218	-0.505329	-0.517909	0.0128335	0.0954892	0.0106909	0.641328	0.00338575	0.203403	0.0031392	0.722606	0.221105	0.017827	0.0161712	0.000547937	0.0181853	0.0163365	0.074713	0.000245989	0.000595619	0.0489969	0.0345311	0.0171436
CA358411	Phosphoinositide-binding proteins	-0.133624	-0.428	-0.353444	-0.126038	-0.128182	-0.28253	-0.0592176	0.249016	-0.138819	-0.75875	-0.1987	-0.0929475	-0.133253	0.151473	-0.0715873	-0.0858274	-0.0905344	-0.0231571	0.383878	0.102511	0.00526788	0.00105588	0.00119565	0.00388338	0.16659	0.0395891	0.153983	0.417322	0.408988	1	0.303904	0.540905	0.378205	0.446489	0.660616	0.602214	0.603659	0.89026	1	0.297809
CA358548	Polyadenylate-binding protein 4	-0.212548	-0.136146	-0.613815	-0.721525	-0.240095	-0.117791	-0.232174	-0.123155	-0.0213432	0.0356645	-0.137989	0.303729	0.0251759	-0.0136172	-0.470022	-0.340161	0.172579	-0.351769	-0.764357	-0.861044	0.0010945	0.0842442	1.08139e-07	7.78745e-11	0.000150328	0.255449	0.00244078	0.00129889	0.924597	0.835758	0.613012	0.069072	0.86215	0.915399	0.0375668	0.0664997	0.365907	0.140435	0.000140314	0.00315666
CA358557	Leukocyte receptor cluster member 4	0.154593	0.320511	-0.124077	-0.552267	0.0316809	0.172142	-0.71556	-1.23407	-0.710699	-0.418321	-0.686943	0.191152	-0.411245	-1.37698	-1.41809	-0.394303	0.0262209	-2.00167	-0.993325	-2.37743	0.0668052	0.0609106	0.0110342	3.91365e-06	0.825541	0.443858	0.0313021	5.32244e-09	0.0202553	0.259927	1	1	0.392849	1	0.0540802	1	0.970916	1	0.147528	1
CA358621	Microsomal glutathione S-transferase 3	-0.700014	0.0464603	-0.21413	-0.445571	-0.470127	-0.199413	-1.02147	-1.0854	-1.21962	-0.640964	-1.38546	-0.228569	-0.72209	-2.21357	-0.672146	-0.691206	0.333908	1.13759	-1.2021	-1.17659	0.000324345	0.405032	0.000839067	1.86392e-05	1.47243e-06	0.132554	0.0408527	2.40802e-09	0.0281705	0.00987499	0.101948	0.226849	0.019984	1	0.0489463	0.161646	0.175348	1	0.00189697	0.0133973
CA358782	Aldehyde dehydrogenase 1A1	0.225606	0.0341974	-0.0455869	-0.0839195	-0.106444	0.00262287	-0.546384	0.183064	0.0607605	0.112774	0.0561821	0.066896	0.0774869	0.606698	-0.0708536	0.702019	0.788268	0.229958	-0.414742	-0.462339	0.00122918	0.591455	0.44234	0.176426	0.0518887	0.981252	0.101515	1.21742e-06	0.748841	0.312456	0.803017	0.703957	0.618545	0.00286566	0.724385	0.00839206	0.00118351	0.209778	0.0371035	0.0863458
CA358820	Proteinase activated receptor 1	0.414287	-0.181373	-0.0792142	-0.50936	-0.0838838	0.151069	-0.664657	-0.237821	-0.363044	-0.856512	-0.530985	-0.646108	-0.820138	-0.248757	-0.442995	-1.5632	-1.19194	-1.2899	-1.11331	-0.601673	0.104661	0.0945615	0.396378	0.00210397	0.422842	0.303819	0.280049	0.167204	0.24222	0.140019	1	1	0.138784	1	1	0.0520419	1	1	0.0387126	1
CA358882	DeltaB	-0.196725	0.143316	-0.195172	-0.0927654	0.228728	0.37648	-0.172765	0.00737687	-0.205745	-0.265038	0.0482243	-0.184274	-0.036074	0.148144	0.151158	0.385467	0.538206	0.298666	-0.722643	-0.581753	0.0319303	0.00594072	0.00684347	0.0191474	0.027705	0.100634	0.0140508	0.935287	0.373685	0.308709	0.773568	0.336433	0.867379	0.538377	0.527754	0.154074	0.0254275	0.212408	0.0184208	0.0938222
CA358884	Transposase -65	-0.0712557	-0.0910299	-0.179821	-0.0264704	-0.228877	-0.253187	-0.553348	-0.480874	0.169165	0.0570948	-0.607929	-0.453345	-0.31131	-1.67865	-0.259338	-0.555017	0.0653174	0.114041	-0.354055	-0.515637	0.028089	0.0956565	0.000831699	0.458397	5.08634e-05	4.3509e-05	3.64637e-07	6.25743e-08	0.363151	0.743109	0.0240619	0.0240085	0.0551956	0.0565255	0.275236	0.0133347	0.754969	0.587834	0.125789	0.0694727
CA358887	FRG1 protein	-0.564338	-0.236346	-0.132916	-0.252228	0.0616785	-0.086288	-0.46252	-0.508922	-0.0818025	0.111179	-0.242258	-0.0820454	-0.178954	0.36459	-0.272473	-0.0514715	0.250489	-0.109197	-0.397534	-0.446079	0.00102086	0.0404604	0.0466715	0.0427267	0.43056	0.454524	0.0206053	3.89168e-08	0.371555	0.655817	0.212175	0.544122	0.661473	1	0.176537	0.926354	0.517106	0.546813	0.0925197	0.198288
CA358934	Adenosine deaminase 1	0.00491965	-0.149415	0.122738	0.0442498	-0.106137	0.0532699	-0.343576	-0.114863	-0.00335097	-0.3252	-0.556874	-0.048141	-0.547976	-0.0173073	-0.0578953	-0.700004	0.0728953	0.0628273	0.832035	0.511515	0.912071	0.157739	0.000272017	0.265924	0.00376772	0.166169	0.000849389	0.041125	0.986989	0.0851338	0.0559528	0.783036	0.0519274	0.925789	0.833262	0.0824197	0.592865	0.847288	0.0211435	0.0887809
CA358968	Complement component C3-3-2	-0.18439	-0.296463	-0.019915	-0.38402	-0.201089	-0.121713	-0.403389	-0.690385	0.0734874	-0.0253668	-0.105173	-0.417653	-0.248016	0.350267	-0.614546	-0.649761	0.0170919	-0.919072	-0.73131	-0.853508	0.00156341	0.000581589	0.651954	0.000220069	0.00133372	0.225067	2.64452e-05	4.10246e-13	0.703202	0.882875	0.519966	0.0477164	0.157006	0.0731897	0.0329469	0.00594275	0.865388	0.00204956	0.00670471	0.00698001
CA358990	B-cell lymphoma 6 protein-2	0.166405	-0.0417492	0.0421736	-0.506549	0.0923624	-0.0924768	-0.113487	-0.648823	-0.692512	-0.465069	-0.19555	-0.139655	-1.04859	0.0334041	-0.561952	-0.189801	-0.121355	-0.215516	-0.353705	-1.29399	0.000271004	0.192224	0.669664	0.016143	0.284447	0.137724	0.00172009	1.04422e-06	0.169941	0.159654	0.28897	0.237447	1	0.915509	1	0.402601	0.546194	0.363351	0.128387	1
CA358998	Cysteine-rich protein 1	-0.690884	-0.418429	-0.425511	1.07036	-0.49713	-0.555697	0.0584027	0.505567	-0.571808	0.0804988	0.135968	-0.0763868	0.0945018	0.12014	0.134498	0.996523	0.144854	0.0129266	0.923774	1.09218	1.6519e-09	2.12284e-05	2.35497e-10	2.38855e-11	1.41172e-08	1.48611e-09	0.0478817	0.000213017	1	0.562562	0.575857	0.580408	1	0.601423	1	0.00879	0.342086	0.944726	0.0180057	0.0115969
CA359009	Midkine-related growth factor Mdk2	-0.068031	-0.0252663	-0.188779	-0.0977	-0.0969917	-0.0792976	-0.380802	-0.203833	-0.169602	-0.136719	-0.0516478	-0.414815	-0.599334	-1.96548	-0.279084	-0.0225903	-0.0932277	0.375461	0.379518	0.474671	0.380518	0.68127	0.0044999	0.0329318	0.235	0.38248	0.00252338	0.00292397	0.499202	0.464636	1	0.433224	0.172603	1	0.340962	1	0.670053	1	0.292776	0.409643
CA359042	Bloom's syndrome protein	-0.411371	-0.0852198	0.0460557	-0.133675	0.201735	0.10898	0.0608762	-0.475531	-0.431473	-0.0945955	-0.09222	-0.0518593	0.00554713	0.0755253	-0.192584	-0.140636	-0.130632	-0.225033	0.193268	-0.223948	0.00308202	0.477868	0.791295	0.105635	0.23198	0.240932	0.123288	0.00131371	1	1	0.642311	1	0.969341	0.80013	0.24704	0.423377	0.550654	0.133873	0.523178	1
CA359043	NAD-dependent deacetylase sirtuin 5	-0.131499	-0.0306695	-0.579654	-0.931597	-0.458629	-0.079217	-0.00758116	0.0965582	0.033187	-1.31777	0.252132	0.025599	-0.0189256	0.53819	0.0128683	-0.0288688	-0.0138071	-0.114189	0.63969	0.107344	0.0137568	0.43819	2.52661e-05	0.00897149	0.000482765	0.184644	0.874778	1	0.831097	1	0.282552	0.865463	0.905419	0.150505	0.913788	0.886605	0.911222	0.47559	1	0.565818
CA359048	Ran-binding protein 2	0.407064	0.093652	0.123294	-0.0360105	0.0460885	-0.361855	0.213095	-0.0630938	0.223409	0.680667	0.514791	-0.0688526	0.892946	0.646892	-0.140615	-0.014268	-0.33616	0.205381	0.75037	0.451426	0.000153947	0.212285	0.0580688	0.565376	0.602238	0.000953269	0.00315581	0.253487	0.263303	0.0117116	1	1	0.0228506	1	1	0.969582	0.474645	1	0.0150701	0.126395
CA359060	MHC class I antigen	0.324686	0.0572437	0.30267	0.713558	0.148834	0.151459	0.264223	-0.11283	0.0635364	0.797882	0.471839	0.0608215	0.675645	0.117991	-0.634096	0.344545	-0.215309	-0.354014	-0.330463	-0.571829	0.000339288	0.311292	0.000218895	6.72286e-11	0.0139829	0.000403498	0.0355066	0.00276978	0.708124	0.00653449	0.0759658	0.762977	0.00231456	0.654795	0.0121139	0.0440641	0.27336	0.117236	0.231217	0.0990402
CA359144	Aldehyde dehydrogenase 1A2	-0.0101348	0.144441	1.07624	1.32519	0.757222	0.767494	0.220057	-0.134734	0.138255	0.0376866	0.237268	0.169282	0.117013	0.251425	0.140521	-0.858996	0.1111	0.0767013	-0.04572	0.526066	0.663571	0.0377706	0.000296531	2.93966e-06	5.14062e-07	1.18345e-06	0.197038	0.0386173	0.669981	1	0.438799	0.199962	1	0.300708	0.391823	1	0.408598	0.655246	0.858385	0.344383
CA359162	Signal transducer and activator of transcription 4	0.0581772	-0.134543	-0.0904056	0.0632993	-0.10422	-0.207002	-0.217847	-0.0455877	0.157846	0.333327	0.0439725	-0.169542	-0.316441	-0.477428	0.0947722	-0.992196	-0.0355237	0.750199	0.282407	0.387513	0.51717	0.100116	0.207346	0.437027	0.174759	0.00468139	0.23741	0.581952	0.456048	0.134717	1	0.557494	0.173559	1	0.805184	0.105914	0.908374	1	0.247275	0.113364
CA359170	Metallothionein B	0.628301	0.212854	0.439522	-0.301172	0.346036	0.230338	0.861218	0.830032	-0.0734168	-0.776876	-0.69119	0.321834	-0.708131	-0.401198	0.0167028	-0.207413	-1.47904	-0.532509	-0.755917	-0.574144	0.00062922	0.102391	7.95852e-05	2.20351e-05	8.07243e-07	0.0113933	1.37388e-06	3.73055e-13	0.822744	0.00268739	0.00367296	0.387753	0.00433043	0.0278948	0.965232	0.253676	5.07287e-05	0.147897	0.00237016	0.00960665
CA359311	DnaJ homolog subfamily C member 5	0.4435	0.414154	-0.0184463	0.0404669	0.0408685	1.52002	-0.417992	-0.924141	-0.155048	-0.413322	-0.0163122	0.283673	-0.941447	0.366516	-0.410774	2.23691	-0.401514	0.287969	0.769729	-0.435914	0.00058571	0.0139748	0.866108	0.779306	0.667093	5.15557e-05	0.0426049	1.33085e-05	0.607469	1	0.948475	0.457359	1	0.11453	1	1	1	0.148256	0.239567	0.227909
CA359321	Phosphatidylinositol 3,4,5-trisphosphate-dependent Rac exchanger 1 protein	0.0565064	-0.0655269	-0.0594411	0.0672598	-0.665492	-0.428983	-0.247523	0.0890468	-0.125067	0.256393	0.27207	0.0340426	0.130293	0.133133	0.0157499	0.875306	1.04307	0.0449467	0.418952	0.00253393	0.0582312	0.117446	0.0605054	0.0860801	7.00494e-11	3.09008e-07	0.00612654	0.0764065	0.452047	0.113526	0.149835	0.868629	0.362679	0.353942	0.922324	0.000373482	0.00151542	0.840138	0.200958	0.991338
CA359344	Transposase-32	0.0346941	0.00147288	0.0669554	0.167458	-0.191553	-0.0855148	-0.215609	-0.0925228	0.275515	0.304157	0.370563	0.227088	0.0790813	0.291263	0.282527	0.108239	0.463089	0.946326	0.893295	0.594248	0.375554	0.9609	0.0389651	0.00159579	0.00044218	0.011786	0.00472529	0.0127369	0.208139	0.109681	0.0464458	0.291233	0.661382	0.0903079	0.167503	0.484004	0.0258424	0.00163587	0.00103542	0.035653
CA359442	Liver-expressed antimicrobial peptide 2A	-0.0327035	0.287089	-0.460974	-0.0843915	-0.274257	-0.219288	-1.0234	-0.410083	-0.875421	-1.03329	-0.806913	-1.0896	-0.907923	-1.61148	0.610954	0.231504	-0.348805	0.528802	0.346697	0.289198	0.787972	0.0211538	0.000271876	0.158721	0.00083863	0.0773024	3.73985e-08	5.92808e-06	0.0113694	0.0132812	0.0724657	0.00432508	0.0169019	0.0107799	0.0107827	0.188218	0.155761	0.0308993	0.067685	0.339701
CA359451	C type lectin receptor C	0.324136	0.537858	0.503879	0.284644	0.220328	0.494107	1.26288	0.0983481	1.54465	1.61542	1.68331	1.32748	1.1487	1.57351	-0.149246	0.743171	0.906633	0.00479955	-0.0454808	0.104941	0.00648105	0.000173744	0.00599262	0.0330752	0.00136949	3.85968e-05	1.72182e-12	0.000246503	0.000467813	0.000526264	0.000209856	0.00014592	0.000537323	0.0015326	0.494826	0.00571378	0.00177333	0.977726	0.822785	0.64343
CA359487	Protein phosphatase methylesterase 1	-0.0668327	-0.214018	-0.0644711	0.105504	-0.0704919	-0.0206931	0.157217	0.110365	0.119587	0.362368	0.528822	0.307456	0.373202	0.745696	0.862709	0.335646	0.477521	1.33825	0.841298	0.967442	0.240405	0.0198291	0.0347091	0.0269725	0.111853	0.66312	0.0830172	0.0132867	0.627555	0.0937006	0.0217467	0.128287	0.0613579	0.028327	0.00156061	0.169241	0.0209151	0.013538	0.0295769	0.00769217
CA359540	Myelin basic protein-1	0.196529	-0.151529	-0.00616725	-0.0670789	-0.327138	-0.181874	0.0363693	0.243988	0.127648	0.171699	-0.0145491	0.394373	0.0727867	-0.0254415	0.557524	0.17211	0.100947	0.0270804	0.742797	0.660651	0.000291036	0.0303858	0.925934	0.118647	2.5549e-06	0.0442956	0.614984	0.0389239	0.555469	0.347501	0.932865	1	1	0.875555	1	0.388044	0.446958	1	0.0259769	1
CA359569	Voltage-dependent anion-selective channel protein 1	0.125238	0.0937139	0.051135	0.252387	-0.111929	-0.0622895	-0.300731	-0.537711	-0.0031386	-0.259495	-0.142252	-0.432575	-0.00498385	-0.946372	-0.250178	-0.413657	-0.39489	-0.345449	-0.268558	-0.311399	0.0361155	0.005709	0.0296642	7.61064e-07	0.00151384	0.193834	0.319385	7.6763e-08	0.985054	0.13493	0.439535	0.225596	0.982175	1	0.278058	0.169776	0.0275683	0.275684	0.298514	0.245995
CA359643	Derlin-1	0.214266	-0.0183934	0.0988831	0.252819	0.0235053	0.0963513	0.187528	0.0189449	0.0772083	0.266252	0.199479	0.155656	0.311921	0.715611	0.0937638	0.609017	0.724917	0.187667	0.189023	0.202119	0.000318587	0.540514	0.031961	5.42077e-05	0.530613	0.025975	0.0632851	0.596178	0.702235	0.0771002	0.48954	0.476754	0.0876221	0.166551	0.676022	0.0170699	0.00593298	0.364367	0.281886	0.400133
CA359761	PTB domain adaptor protein CED-6	0.119395	0.902297	0.240812	-0.150862	0.595948	0.262724	0.0307643	-0.133779	-0.222653	0.119924	-0.196561	-0.221696	-0.0935585	-0.475517	-0.162767	0.0136118	0.0306651	-0.492206	1.09147	0.115857	0.0153359	7.59731e-06	0.000998208	5.81924e-05	8.63497e-08	0.0112567	0.628886	0.362559	0.244071	0.610372	0.384824	0.279066	0.562482	0.0350312	0.454619	0.934926	0.865414	0.0129857	1	0.498347
CA359784	Heat shock protein 4	0.243356	0.179054	0.14179	0.110612	0.0932047	0.231743	-0.325233	0.764823	-0.335004	-0.074598	-0.63753	-0.802441	-0.535136	-0.494521	0.105221	-0.305782	-0.643118	-0.398447	-0.272484	-0.169902	0.0011623	0.000839067	0.00493151	0.0563883	0.0302673	0.000577471	0.0125911	0.00307184	0.206243	0.718336	0.0252179	0.0164815	0.063353	0.0318955	0.749704	0.373726	0.0437116	0.218901	0.457795	0.478109
CA359824	Cytoplasmic protein NCK2	0.237755	-0.122359	-0.328178	-0.0285226	-0.317218	-0.140614	-0.373728	-0.0431539	0.10904	0.232285	-0.489766	0.0343443	-0.047596	-0.430008	0.613363	-0.28111	0.221814	0.347212	1.04166	0.845608	0.0492932	0.218541	0.000537562	0.551266	9.389e-06	0.00612205	0.0242804	0.223655	0.574943	0.257093	1	0.892116	0.783047	0.245673	0.0588984	0.286843	0.31965	1	5.45259e-05	0.0024654
CA359892	Transposase-8	-0.0738328	-0.0759527	-0.040933	0.379389	-0.373133	-0.307833	0.374471	0.364523	0.411602	0.918454	1.13245	0.447324	0.622622	1.17079	0.263054	1.43509	1.43988	0.105502	0.345458	0.37642	0.049515	0.0650898	0.228606	9.55917e-07	3.71838e-08	9.50949e-07	4.15504e-05	0.000100222	0.109729	0.00601543	0.000758232	0.0535618	0.00602518	0.00380255	0.205316	0.0021148	0.000725204	0.646834	0.103871	0.162736
CA359906	Cytochrome P450 4F3	0.201637	0.0956936	0.0290668	0.0102353	-0.100923	-0.348959	-0.199031	-0.251527	-0.571888	-0.256336	-0.121803	0.00304119	0.476557	-0.721627	-0.759343	0.113058	0.2071	-0.362717	-1.02582	-0.990084	0.195362	0.148342	0.737108	0.936836	0.439454	0.0249728	0.100466	0.000138825	0.00784121	0.249194	1	0.99047	0.0298389	1	0.0337201	0.627883	0.500999	0.0845681	0.00124169	0.017317
CA359907	T-cell receptor beta chain C region	0.022057	-0.140399	-0.422322	0.058178	-0.405764	-0.308209	-0.60892	-0.0173774	0.101205	0.0439398	-0.401856	-0.276437	-0.14079	-0.306247	-0.0942203	-0.0683371	-0.222778	0.195648	0.343862	-0.423928	0.66259	0.0261152	0.0166342	0.426887	1.11082e-05	7.54667e-06	7.60746e-05	0.766238	0.643137	0.831661	1	0.436585	0.491838	0.332426	0.793961	0.833943	0.446246	0.766381	0.110454	0.518083
CA359924	Membrane-type matrix metalloproteinase 1 alpha	-0.109934	-0.0173164	-0.796529	1.02394	-0.120533	0.108963	0.022118	0.150542	-2.59887	-0.194228	0.350754	0.0235131	0.124491	0.510037	-0.0459036	-0.0878901	-0.0605089	0.0582102	0.469946	0.650607	0.227836	0.529407	0.119403	0.474587	0.092835	0.0790856	0.322769	0.283786	1	1	0.178123	0.874241	0.473383	0.0889253	0.783711	0.661484	0.7256	0.727555	0.476566	1
CA359963	Homocysteine-responsive endoplasmic reticulum-resident ubiquitin-like domain member 1 protein	0.0272041	0.00944486	-0.238967	-0.371542	-0.14037	-0.314271	-0.340206	-0.0199768	-0.658023	-0.331914	0.218794	0.631616	0.293621	-0.815311	-0.10563	-0.0457966	-0.0113189	-0.127106	0.356863	1.30299	0.335501	0.858333	0.000779044	0.00381838	0.376993	0.0217049	0.149462	0.576344	1	0.331142	1	1	0.295934	1	0.458314	0.723537	0.952965	0.433067	0.325931	0.0452404
CA360016	Heat shock 27 kDa protein-2	-0.0569668	0.0320193	-0.269489	-0.0826262	-0.241412	-0.0922645	-0.531791	-0.15143	-0.0137482	0.115485	-0.569876	0.00105488	-0.100588	-0.10484	0.910936	-0.0159489	0.488133	0.941461	0.997069	0.871156	0.497366	0.595978	0.0183501	0.018054	0.0539339	0.440285	0.000693219	0.06679	0.950103	0.6558	1	1	0.599535	0.758746	1	1	1	0.271143	0.0977912	0.0771739
CA360060	T-complex protein 1, subunit 3	-0.0637657	-0.202473	-0.398994	-0.0998833	-0.54295	-0.598418	-0.176628	-0.0817681	-0.176328	0.0902378	0.172905	0.017795	0.196377	0.156582	0.165223	0.44587	0.761447	0.216193	-0.0552675	0.238081	0.369533	0.000834136	1.26254e-05	0.135719	9.48681e-06	3.03837e-07	0.0956515	0.361475	0.286033	0.708604	0.400084	0.930104	0.300044	0.609864	0.39183	0.114928	0.0094686	0.463222	0.785161	0.429082
CA360089	Transposase-33	0.390478	-0.0301583	-1.01192	-0.636358	-0.0255381	0.677591	0.784341	0.0936361	1.25855	0.762305	1.35397	0.779762	0.514889	0.620618	-0.0905595	-0.234713	0.743437	-0.158135	-0.210662	0.0865496	0.0332508	0.287646	1.33308e-05	0.000418757	0.892828	0.00476082	0.0022496	0.369773	0.00904458	0.0137765	1	0.0983397	0.105716	0.166635	0.701321	0.627175	1	0.520873	0.42937	0.642292
CA360160	CD163-a	-0.0377868	-0.120656	-0.166251	0.00982802	-0.226107	-0.142631	-0.419264	-0.165584	0.138879	0.150433	-0.219223	-0.193171	-0.314686	-0.0139343	0.211798	-0.164386	0.0435062	0.96885	0.411147	0.497789	0.268334	0.0108861	0.000273311	0.839518	4.82354e-05	0.00117713	2.19385e-05	0.00176203	0.394675	0.267942	0.452645	0.349288	0.121552	0.942901	0.446452	0.427438	0.808667	0.0231587	0.0710662	0.0381624
CA360163	Tyrosine-protein kinase SYK	-0.0282725	-0.138987	-0.219354	-0.29765	-0.444103	-0.55059	0.103532	0.0341574	0.177055	0.402478	0.427541	0.167968	0.605392	0.288509	0.0871961	1.01466	1.17804	0.114304	0.102084	0.161701	0.261419	5.3065e-05	9.8157e-06	3.00492e-06	8.73839e-07	1.0548e-09	0.0696451	0.199485	0.372282	0.0423433	0.0379557	0.371143	0.00455593	0.141375	0.607374	0.000229773	0.000135	0.395434	0.44608	0.486584
CA360187	G2/mitotic-specific cyclin B1	-0.427399	-0.210786	-0.193236	-0.194624	-0.405872	-0.61149	-0.0258229	-0.371677	-0.0418611	0.203333	0.383177	0.0248946	0.0141425	0.440638	-0.256291	-0.185697	-0.0494175	-0.610677	-0.764201	-0.394824	1.19895e-05	1.02663e-05	0.000534646	0.100387	6.67928e-06	1.45111e-08	0.585	4.1639e-09	0.730842	0.327307	0.117031	0.933014	0.946659	0.13572	0.178614	0.527257	0.840948	0.0609821	0.00684905	0.101719
CA360253	Deoxyribonuclease II-2	0.200005	0.194713	-0.237969	-0.179038	0.031705	0.624416	-0.172124	0.151239	0.0590641	0.148062	-0.51089	-0.498645	0.107726	1.55294	0.835921	-0.091469	-0.351803	0.0375136	1.44445	0.638591	0.0120267	0.00175329	0.000849027	0.198222	0.438297	3.5429e-05	0.235699	0.140027	0.794121	0.48984	1	1	0.65755	1	1	0.869373	0.581475	0.950159	0.00129037	0.0780332
CA360293	Ankyrin repeat domain protein 15	0.202765	0.182913	-0.560981	-0.151614	-0.0326941	-0.293313	-0.127377	-0.147172	-0.0628257	0.41869	-0.652084	0.0758085	0.0649743	-0.517028	-0.214773	-0.310195	-0.0092535	0.376925	0.363992	0.404249	0.00011949	2.98697e-05	4.43397e-06	0.00216204	0.558228	0.00804917	0.283653	0.00119673	0.78992	0.180072	0.130352	0.787009	0.80565	0.391181	0.427194	0.291578	0.971832	1	0.0972042	0.321471
CA360362	Soluble epoxide hydrolase	-0.179947	-0.571059	0.156745	0.176676	0.310757	0.108282	0.318053	0.252191	-0.204202	0.76985	0.100743	-0.0239352	0.371702	-0.0454444	0.494481	0.944467	-0.785244	0.0878519	0.770801	0.49917	0.000246019	0.0177103	0.000447828	0.0124656	0.000124317	0.099492	0.012548	7.11576e-06	0.377215	0.00859322	0.717832	0.870476	0.33201	0.796811	0.0674416	0.00844673	1	0.620907	0.0143843	0.164559
CA360465	B-cell receptor-associated protein-like	0.0928994	0.114055	-0.348171	-0.222574	0.0588844	-0.139487	-0.0345071	-0.233926	-1.14136	-0.0339581	0.301499	-0.0020736	0.852508	0.259637	0.0526621	-0.0715471	-0.18015	-0.0844229	0.0850669	0.0514733	0.214756	0.0681972	0.00362624	0.00884126	0.65524	0.291482	0.404147	0.047492	1	0.840775	0.288605	0.989321	1	0.479402	0.684302	0.674498	0.288833	0.652714	0.449998	0.753193
CA360532	CD136, macrophage receptor	0.308517	0.374604	-0.226605	0.0779476	0.091539	0.816915	0.154278	0.432736	0.0918548	0.139605	0.0478591	0.441582	-0.0429609	0.122938	0.905951	1.15599	0.261646	0.0141491	0.349279	0.459324	0.0109506	0.000705318	0.0292902	0.0840952	0.500071	0.00621194	0.183961	0.0100225	0.531024	0.283739	0.820341	1	0.869978	0.474687	1	1	1	0.929622	0.239577	0.338186
CA360649	Fibromodulin	-0.177552	-0.242158	-0.294764	-0.196347	-0.222691	-0.228983	-0.238065	-0.044382	-0.0506915	0.0606843	-0.127944	-0.29785	-0.203388	-0.20015	-0.102578	0.0243235	1.19553	0.372916	0.535264	0.242574	0.0748517	0.00142113	0.000267606	0.00298715	0.00693899	0.0013552	0.00424801	0.528398	0.713703	0.654544	0.559511	0.265222	0.286947	0.601136	0.662871	0.897936	0.0131914	0.321784	0.0655389	0.406471
CA360674	Transposase-34	0.0838894	0.0725443	-0.323438	-0.090793	-0.290592	-0.204524	-0.556557	-0.090984	0.0617275	0.257759	-0.188295	-0.0593635	-0.163939	0.151311	0.0670661	-0.413823	0.172833	1.75394	0.304717	0.133401	0.254641	0.254525	1.46018e-06	0.120059	5.09603e-07	0.000767432	3.81639e-06	0.115565	0.744322	0.0673023	0.383802	0.745615	0.326117	0.231388	0.662743	0.182658	0.127258	0.00329344	0.166854	0.376095
CA360689	Tyrosylprotein sulfotransferase-2	-0.157562	-0.149035	-0.176948	0.0652402	-0.339727	-0.157944	-0.0222681	-0.362611	0.0506754	0.17699	0.0974258	-0.068144	-0.189233	0.0758274	0.649506	-0.0064672	-0.0674841	1.40761	0.928891	0.551465	0.0184274	0.0015759	0.0065983	0.0496027	1.00124e-05	0.000521877	0.843849	0.000290161	0.735091	0.33987	0.757621	0.63757	0.648832	0.684825	0.216296	0.966396	0.653998	0.0175799	0.00229666	0.0129488
CA360785	NACHT-, LRR- and PYD-containing protein 12	-0.226508	-0.117773	-0.238546	-0.189333	-0.277734	-0.124886	0.850758	0.307091	0.266001	0.720397	0.137403	1.37426	-0.862199	-0.00615499	1.3841	-0.878653	0.0853454	1.39777	2.00816	0.881406	8.29143e-05	0.0165582	1.40019e-05	4.22754e-05	0.0010695	0.031064	0.097891	0.122047	0.334544	0.0897487	0.508673	1	1	0.97441	0.0137545	1	0.625012	0.00395955	3.77903e-05	0.00661696
CA360795	Dipeptidyl peptidase IV	0.168798	0.00502582	-0.166572	-0.574292	-0.176111	-0.126731	-0.471172	-0.445511	-0.324578	-0.310478	-0.246653	0.041431	-0.956979	0.058104	-0.908731	-0.508739	0.0229227	0.0584184	0.394575	0.0167077	0.0175816	0.93252	0.0202628	0.0593726	0.0176292	0.00510713	0.0204804	2.32098e-06	0.262839	0.231311	0.243596	1	0.168648	0.705764	0.215398	1	0.86699	0.779114	0.076201	0.958538
CA360960	Cytochrome P450 1A1	-0.114633	-0.296471	-0.660068	-0.710101	-0.186029	-0.15276	-0.0563502	0.0195809	0.063521	0.0821821	-0.225	-0.103517	-0.136902	-0.497653	0.0581817	-0.0218937	0.344327	0.674041	0.456435	0.444264	0.124861	0.0860339	2.20503e-09	5.15435e-10	0.002132	0.154941	0.69992	0.563156	0.78678	0.592483	0.611116	0.803857	0.604449	1	0.818903	0.938618	0.359782	0.154427	0.0403694	0.14937
CA361101	Regulator of G-protein signaling 1-2	1.632	0.370974	1.31238	0.347846	1.07843	0.4067	0.992785	-0.218032	0.148016	-0.431526	0.211409	-0.0133564	0.969341	0.0572377	-0.504519	0.173929	-0.216793	-0.962633	0.507683	0.442121	9.50279e-13	3.80616e-06	3.01804e-07	0.00207927	1.0733e-07	1.16968e-06	0.00235043	0.108149	0.614141	0.317552	0.361726	1	0.0465326	0.835957	0.0525264	0.469349	1	0.209112	0.0248691	0.0700844
CA361151	Annexin A1-2	-0.443167	-0.318904	-0.0162989	0.473112	0.125383	0.01582	0.0739443	0.626842	-0.281558	-0.998612	-0.93622	-0.559113	-0.592939	-0.484236	0.187286	-0.438033	-0.875399	-0.654493	-0.455597	-0.135965	8.65506e-09	4.39276e-07	0.709918	1.64051e-07	0.0805315	0.776471	0.584622	2.92236e-07	0.337269	0.0100869	0.0266195	0.113588	0.014654	0.0882191	0.603048	0.0289249	0.0035967	0.0795381	0.108307	0.593309
CA361178	IkappaB kinase complex-associated protein-1	-0.219472	-0.203644	-0.519138	-0.499663	-0.19658	-0.792667	0.043881	-0.265232	0.329624	-0.217276	-0.0758402	0.00119543	0.444179	-0.146738	0.779542	-0.0702387	-0.0690216	-0.0214365	1.10178	0.475096	0.00222111	0.00557723	0.000162891	7.68421e-06	0.012338	1.12576e-06	0.243345	0.000119822	1	0.572557	0.79415	0.992493	1	0.4958	1	0.745222	0.639747	0.907647	0.00280535	0.233486
CA361232	Dual specificity protein phosphatase 5	1.13468	0.321273	0.749098	-0.0824298	0.609638	0.505638	-0.0427575	-0.135641	-0.243555	0.281681	-0.206144	-0.115744	0.53216	-0.336271	-0.0296542	-0.16946	-0.404767	-0.0808519	0.668733	1.00576	1.02933e-09	0.047146	1.97054e-07	0.427005	2.74072e-08	0.00146206	0.569109	0.0239784	1	0.31472	0.385658	0.405553	0.34257	0.0911345	0.84415	1	1	0.636589	0.0324746	0.0368334
CA361342	Orphan nuclear receptor NR4A2	-0.252401	-0.270266	-1.57975	-1.07748	-0.0773462	-0.226217	-0.00201335	-0.0359739	-0.0393639	-1.65815	0.113192	-0.0609147	-1.27486	0.0381794	-0.00245289	-0.0913699	-0.103905	-0.073046	1.0329	0.960502	3.19705e-05	0.0262104	3.07586e-10	2.65139e-10	0.101023	0.00145795	0.953353	0.362801	0.809752	1	0.657373	0.615587	1	0.895817	0.986473	0.336225	0.623515	0.646179	0.00505269	0.053172
CA361379	Estrogen receptor-1	-0.0662741	-0.02508	-0.333955	0.0277135	-0.223832	-0.257365	0.261552	-0.5585	-0.254354	0.289828	0.573366	0.189929	0.356391	-0.043207	-0.444208	0.3406	0.799473	-0.529397	-0.647799	-0.546942	0.337575	0.383047	0.00501	0.520951	0.0129674	0.00362672	0.000998115	2.74675e-05	0.30198	0.0648253	0.217688	0.354353	0.0857314	0.910082	0.186645	0.323743	0.0709176	0.065347	0.0149713	0.0831743
CA361395	Leukocyte antigen CD37	-0.476725	-0.279647	-0.613118	-0.724439	-1.56204	-2.08438	-0.598269	-1.36641	-0.421876	0.302847	-0.116072	-0.100405	0.127559	-1.53049	-1.53629	-0.403436	-0.314406	-0.802849	-1.5193	-1.36338	0.000418961	0.0364441	0.00241431	0.015049	3.12372e-08	2.6814e-09	7.37486e-07	2.85279e-13	0.0837404	0.0883078	0.485708	0.464568	0.31151	0.0485927	0.000189563	0.0246183	0.091459	0.00267121	0.000265173	0.00335242
CA361415	C-Jun protein	-0.0739923	-0.499428	1.18901	-0.242126	0.586623	-0.0743173	-0.602942	0.363481	0.180975	0.247658	-0.0739568	-0.17144	0.283016	-0.655498	-0.166649	0.957271	0.820494	0.216997	0.579453	-0.00272592	0.0482862	0.00709013	2.06834e-07	0.0129542	0.00430737	0.066326	0.0165472	3.72105e-08	0.154673	0.163009	0.676049	0.33775	0.0833291	0.0309327	0.499016	0.00157297	0.00453658	0.464303	0.0208146	0.990669
CA361443	Nucleolysin TIAR	0.179606	0.00139135	-0.0425529	0.110049	0.147693	-0.0823384	0.0558345	-0.165935	0.552775	0.37197	0.41072	0.189781	-0.266862	0.672974	-0.462279	-0.0814436	0.140222	0.0977068	-0.0765157	0.0266008	0.0313577	0.986461	0.473465	0.531663	0.291887	0.401242	0.812611	0.0471275	1	1	0.141484	0.315861	1	0.104564	1	0.66399	0.518109	0.59572	0.522088	0.880681
CA361474	Transposase-35	-0.111368	-0.0665352	-0.238554	0.0893288	-0.149088	-0.107406	-0.412577	-0.269472	0.323279	0.0902676	-0.080999	-0.234383	-0.0928528	-0.410036	0.39245	-0.0315687	0.327771	1.71947	0.871089	0.512207	0.00147674	0.0840462	1.69079e-05	0.00220769	0.00616716	0.00754332	2.17336e-05	2.39864e-07	0.133437	0.558318	0.713823	0.215591	0.430202	0.371933	0.0928041	0.815367	0.143638	0.000295566	0.000221046	0.00705835
CA361528	MAPK/ERK kinase kinase 14	0.0923528	-0.0736896	0.12273	-0.0462526	-0.0197486	-0.0852953	-0.0809465	-0.040558	-0.0834218	0.181555	-0.0663418	-0.0903192	-1.21349	-0.14577	-0.161813	-0.136809	0.0966933	-0.227451	0.709737	-0.0746054	0.289868	0.0411238	0.000829369	0.481627	0.685794	0.0784859	0.0198764	0.530174	0.549661	1	0.773334	0.575572	1	0.480991	0.385967	0.476199	0.622041	0.352311	1	0.692805
CA361535	CC chemokine SCYA106	1.55701	0.652195	1.81045	0.43945	1.71302	0.489396	2.12681	0.421095	2.02975	3.18751	2.02778	1.76014	2.20543	2.78351	0.659859	1.00951	-0.0250644	0.484064	1.40748	1.08825	3.79492e-07	5.07489e-10	3.00364e-11	2.38356e-05	3.88241e-10	2.53458e-09	5.1417e-07	1.33665e-05	0.000825979	1.80778e-05	0.000163462	0.00368182	0.000280642	1.79372e-05	0.114367	0.00775997	0.8927	0.242191	0.000859821	0.00243974
CA361692	AHA1, activator of heat shock 90kDa protein ATPase	0.356176	0.139261	0.363338	0.182557	0.553916	0.0893122	0.96621	0.00687383	0.701622	1.26697	0.844061	0.813508	1.36653	0.0745891	0.490569	0.618417	0.277543	0.0810342	0.111844	0.322035	4.379e-05	0.000156953	1.69497e-05	0.000593312	1.21598e-07	0.149503	2.21913e-05	0.782415	0.0689121	0.00193807	0.163054	0.0346545	0.000645239	0.751645	0.103412	0.085187	0.440881	1	0.424116	0.107431
CA361724	Signal transducer and activator of transcription 3	0.557693	0.305802	0.989091	0.663119	0.755054	0.486965	0.992452	0.848913	0.682092	1.39454	1.2051	0.750419	1.19905	1.51637	0.772101	1.84773	1.64082	0.991891	0.567233	0.668135	5.23133e-08	0.000198209	1.82508e-10	4.07456e-09	4.43191e-09	5.0614e-06	3.41492e-09	3.18437e-10	0.0580687	7.46489e-05	0.00545571	0.0191163	0.00069892	0.00530463	0.0102981	0.000308863	0.00117452	0.00750157	0.0165514	0.0394237
CA361754	Glutathione S-transferase theta 1	-0.0417854	0.14411	-0.135984	-0.143135	-0.0612813	-0.0364275	-0.530065	-0.45541	-0.231895	-0.325241	-0.719571	-0.778881	-0.441589	-0.658505	-1.16074	-0.743719	-0.421913	-1.27262	-0.713525	-0.904279	0.277592	0.034438	0.00374455	0.0344575	0.168298	0.61542	0.0159343	1.67422e-07	0.189744	0.122849	0.0541586	0.00461051	0.0135342	0.0142651	0.00111096	0.00228388	0.0382704	0.000492867	0.0206492	0.0170134
CA361817	Transposase-36	-0.0114182	-0.0349972	-0.100909	-0.0034527	-0.261279	-0.141641	-0.596228	-0.31568	0.2219	0.224762	-0.280779	-0.0412731	-0.239996	-0.246073	0.201598	-0.208339	0.165085	1.40974	0.605557	0.172615	0.737282	0.607366	0.0108985	0.938577	7.6052e-06	0.0102427	1.00806e-07	4.87686e-10	0.25029	0.135491	0.0917921	0.843729	0.135699	0.222059	0.266724	0.225724	0.401445	0.00302683	0.0149331	0.181978
CA361990	Transforming growth factor-beta-inducible early growth response 1	0.35487	0.40688	0.174391	-0.0456597	0.171883	-0.595002	-1.02152	-0.835021	-0.795658	-0.225342	0.364808	-1.00177	-1.43451	-1.03211	-1.28128	-0.253795	-0.269259	-0.828037	-1.41426	-1.9602	0.00186634	8.73065e-05	0.000292852	0.858731	0.0354168	0.0654089	1.13025e-05	3.81991e-09	0.0100105	0.221769	0.696768	0.0392261	6.96448e-05	0.159451	0.0143527	0.456086	0.536075	1	0.000951069	0.0405381
CA362032	Transposase-37	0.135707	0.0982574	0.0714225	0.091859	-0.064438	0.00867888	-0.450116	-0.285776	0.409395	0.345198	-0.0935893	-0.134781	-0.196341	0.00857426	0.336265	-0.226357	-0.0107719	1.91098	1.08872	0.629322	4.73634e-05	0.000890025	0.077571	1.05703e-05	0.00817661	0.82547	5.05452e-06	5.03825e-08	0.0842495	0.0106693	0.549873	0.447014	0.119367	0.929394	0.0558022	0.106273	0.907975	2.44915e-05	0.000394629	0.00487892
CA362042	Transposase-38	-0.235657	-0.53969	-0.201646	-0.0482795	0.0402748	-0.511688	-0.102985	-0.322838	-0.946248	-0.175483	-0.0956079	-0.163294	-0.0930428	-0.0761046	-0.103898	-0.121012	-0.12256	0.0772149	0.516988	-0.359116	0.066689	0.0298745	0.224757	0.731655	0.857202	0.000974274	0.00706788	0.000340542	1	0.440912	0.566701	0.343274	0.375343	0.748397	0.442097	0.480588	0.425808	0.637619	0.0424467	0.499009
CA362134	T-cell leukemia virus enhancer factor	0.018601	0.163268	-0.155023	-0.223479	-0.0448924	-0.0626387	-0.903843	-1.08526	-1.09651	-0.531565	-0.810288	-1.01472	-0.907098	-0.653653	-2.52358	-1.50891	-0.331681	-1.06103	-0.737137	-0.993375	0.676049	0.767419	0.00903992	0.00166791	0.0221077	0.231303	0.000984263	4.29823e-10	0.0208038	0.103734	0.00435232	0.0298813	0.00412851	0.0115272	0.0294313	0.0109116	0.326785	0.0469056	0.0224263	0.014107
CA362149	Transposase-39	-0.0337881	-0.0395484	-0.345917	0.0872694	-0.161045	-0.1129	-0.569116	-0.189443	0.0642412	0.00795004	-0.292648	-0.200363	-0.279245	-0.286416	0.380976	-0.0699378	0.15437	1.56069	0.896736	0.710966	0.199776	0.475955	5.24187e-06	0.0366638	0.00273735	0.148496	1.7165e-06	0.0009061	0.736122	0.956294	0.28376	0.305323	0.0890378	0.216683	0.122499	0.605406	0.188553	8.67964e-05	0.00504941	0.00956334
CA362179	Interleukin-1 receptor-like protein 2	0.597204	-0.178393	0.535938	-0.316682	0.330837	-0.218417	-0.221511	0.122495	-0.0318867	0.240104	-0.66176	-0.0561214	-0.0427623	-0.39935	0.245534	-0.447973	-0.0773997	-0.669279	0.0952184	0.153036	0.000259718	0.0448628	0.016382	0.0740076	0.000514496	0.0197925	0.0302938	0.0753307	0.891942	0.176059	1	0.882801	0.843271	1	0.344667	1	0.871435	1	0.724246	0.653471
CA362298	Unknown-282	0.0348832	0.0319118	0.047204	-0.387944	0.10354	-0.0595869	-0.111176	-0.099703	0.0362336	-0.0934979	0.227573	0.056298	-2.66399	0.59196	-0.0897562	-0.0294959	-0.0967222	-0.0123172	-0.00584189	-0.0422767	0.569395	0.442194	0.4433	0.00797197	0.0273851	0.52039	0.400882	0.156024	0.761086	0.56805	0.41855	0.792793	1	0.15311	0.617057	0.869179	0.579398	0.949775	0.96685	0.813084
CA362302	Guanylate-binding protein	0.152505	-0.370561	-0.196881	0.142109	0.119355	0.0761102	0.209815	0.136017	0.165542	0.672872	0.328728	0.356303	0.329582	0.437773	0.660526	0.322687	0.531284	0.909109	1.3812	0.939174	0.00189415	1.36527e-05	0.0105828	0.00741972	0.0410535	0.355639	0.0917297	0.101004	0.515864	0.0155048	0.254998	0.0943491	0.0325251	0.145086	0.00225141	0.242731	0.0580917	0.0306845	2.30026e-05	0.00163678
CA362345	Nedd4 family interacting protein 1	0.718049	0.369388	0.172982	-0.0643507	0.625386	0.31006	0.0865101	0.100004	-0.0177605	0.147155	-0.11127	0.112563	0.286468	0.199225	-0.338105	-0.0791954	-0.238507	0.14465	-0.0459813	-0.117016	5.47816e-08	1.31472e-05	0.0232794	0.443269	6.48612e-07	3.87157e-05	0.4287	0.111889	0.946231	0.618384	0.423014	0.705024	0.0868887	1	0.401889	0.818769	0.615155	1	0.820661	0.727325
CA362385	Complement factor D	-0.399492	-0.410006	0.0945751	-0.0896312	0.172986	-0.495804	-0.0588201	-0.32718	-0.0477043	0.180816	0.187993	-0.512901	1.46961	0.0994491	-0.757879	0.0815915	0.0523204	-0.0137985	0.335354	0.0664619	1.65304e-06	5.09361e-07	0.0396742	0.663097	0.0164387	0.00126497	0.843196	0.0083451	0.780381	0.690395	0.482307	1	1	0.639257	1	0.66571	0.756266	0.94297	0.168354	0.902467
CA362419	Complement component C6	-0.276726	-0.14966	-0.163376	-0.0453618	-0.28738	-0.410688	0.220516	0.134768	0.339244	0.516133	0.51254	0.478183	0.493931	0.675568	0.189232	0.921138	1.34658	0.40015	0.165457	0.176138	0.000874241	0.0138054	0.0116051	0.550958	2.92166e-06	4.77583e-07	0.00247955	0.104732	0.0528715	0.0237318	0.137339	0.00045896	0.0291192	0.00426867	0.432819	0.00223421	0.00376274	0.120463	0.356015	0.319977
CA362452	Ig kappa chain C region Omy 9391	-0.136956	0.18547	-0.159939	1.33706	-0.913245	0.21992	-0.954996	-0.378231	-0.346661	-0.450185	-0.510569	-0.421346	-0.997582	0.575564	-0.349194	-0.926715	0.585937	-0.128831	0.0253981	-0.592448	0.0142842	0.00616464	0.00166819	3.31843e-09	8.21103e-09	8.5017e-08	0.0147652	0.00268371	1	0.175835	1	1	0.0243788	1	1	0.127472	0.318217	1	0.930868	0.13069
CA362476	DnaJ homolog subfamily B member 6	0.0201409	0.091624	0.0219155	0.141189	0.0229878	0.0448488	-0.0469727	-0.160631	0.0515131	0.000851666	0.394908	0.0511456	-0.00140236	0.395651	0.112756	0.0463391	-0.00987635	0.083132	0.0122778	0.0148865	0.671157	0.104549	0.636924	0.0835713	0.579945	0.124683	0.363224	0.00460697	0.768026	0.996122	0.228985	0.764024	0.991361	0.191012	0.622121	0.602622	0.925576	0.537407	0.94225	0.921446
CA362555	Transposase-40	0.0453916	-0.00256876	0.241928	0.171294	0.0795431	-0.0414333	-0.615728	0.0107118	0.436003	0.486815	0.203166	0.331948	-0.161544	0.345141	1.01272	-0.083647	0.142737	1.8405	1.1649	0.78834	0.132091	0.950591	9.52488e-05	0.000594103	0.0173599	0.226824	4.15927e-05	0.802403	0.0563568	0.00642642	0.182616	0.147655	0.366243	0.136049	0.00152098	0.642167	0.346212	8.62836e-05	0.00466827	0.00297585
CA362671	Notch1	-0.30042	0.183999	-0.39208	1.07826	-0.803394	0.337573	-0.850569	-0.276545	-0.542307	-0.193353	-2.13708	-0.602266	-0.481154	-0.145874	0.63167	-0.799143	0.0669105	0.0590467	0.594779	0.222001	0.000208067	0.236884	6.16711e-06	4.08112e-09	3.26835e-09	1.04767e-08	0.00408094	7.58987e-05	0.12518	0.418837	1	1	0.124329	0.300676	0.167317	1	0.655656	0.711408	0.013505	0.417378
CA362691	N-myc downstream regulated protein-1	-0.563691	-0.243977	-0.30697	-0.320031	0.229435	0.00557698	-1.05356	-0.726858	-0.780857	-1.34245	-1.42485	-0.714158	-1.0087	-1.87301	-0.345386	-0.372687	-0.689292	-0.605051	0.0752515	0.0371427	0.00171762	0.0414704	0.0074428	0.0186398	0.00784366	0.951106	7.41746e-09	5.12121e-11	0.0014762	0.000467187	0.00364099	0.00790331	4.69133e-05	0.00195846	0.0487098	0.0314334	0.00399659	0.0246489	0.616248	0.843213
CA362758	Cyclophilin-2	0.128579	0.00659675	0.242006	0.51175	0.112986	0.298368	0.0431093	-0.37028	0.103726	0.389344	0.500238	0.075341	0.519011	-0.279356	-0.119566	0.87669	0.81627	-0.0633903	0.101292	-0.0155429	3.22143e-05	0.665532	2.82683e-07	4.92787e-10	0.00238422	5.62533e-07	0.283594	1.95707e-08	0.602038	0.0407951	0.0186228	0.600835	0.00673406	0.319583	0.391257	0.00112053	0.00269022	0.66393	0.350139	0.91319
CA362766	Interferon inducible protein 1	0.762499	0.349948	0.0414992	0.248634	0.143275	0.133988	-0.313208	-0.0655184	-0.186541	-0.15869	-0.401889	-0.638257	-0.190696	-1.5548	1.25418	-0.165978	0.0542004	1.26117	0.564654	0.690845	1.46396e-07	0.000340089	0.731184	0.00100108	0.0442308	0.14038	0.000626817	0.248901	0.304812	0.535218	1	1	0.53941	1	0.00213688	1	1	0.0375645	0.0439307	0.0809699
CA362787	Glomulin	0.214005	0.362036	-0.0207357	-0.798306	-0.14671	-0.241831	-0.941932	1.39824	-0.866573	-0.168327	-1.42194	-1.30351	-1.14259	-0.674144	-0.776547	0.488346	-0.247472	-0.93414	-1.16075	0.223217	0.0258839	0.221414	0.698307	1.03639e-06	0.0100887	0.0166187	0.00859704	0.000381904	0.0463805	0.640362	0.0254496	0.00420322	0.000191788	0.0423147	0.0400709	0.31072	0.582612	0.196076	0.00737984	0.61419
CA362806	Gamma-interferon inducible lysosomal thiol reductase	-0.470189	-0.473729	0.000519842	0.427137	-0.757144	-0.658723	-0.581714	0.650164	-0.0475102	0.181249	1.153	1.14003	0.093103	-0.393742	0.386452	0.821999	1.94737	0.144415	1.22391	1.05638	7.01343e-09	2.70992e-07	0.994135	4.40677e-07	9.26838e-10	9.26027e-07	0.127354	2.67593e-08	0.817268	0.304706	1	1	0.679686	1	0.276969	0.108473	1	0.441991	0.00146286	0.00258375
CA362818	ADAM 9	0.00100046	-0.0986157	-0.221025	0.00280355	-0.252181	0.073951	-0.123516	-0.0448502	0.211816	0.145366	-0.838258	-0.0640556	-0.114723	0.291201	0.954544	-0.191362	-0.638937	1.16569	0.27898	0.528237	0.985291	0.176017	2.83913e-05	0.947008	0.00050747	0.37898	0.339231	0.189737	0.333647	0.252935	1	0.887615	0.557839	0.456906	0.0178402	0.603851	0.209608	1	0.171747	0.0804173
CA362833	Heterogenous nuclear ribonucleoprotein U	-0.943403	-0.381653	-0.197639	-0.401804	-0.128495	-0.333127	-0.747006	-0.337806	-0.658249	-0.0107939	-0.365322	-0.118863	0.121616	-0.261074	-2.89771	-0.770606	-0.292763	-0.360189	0.0934089	-0.415079	9.77638e-05	0.0450534	0.036554	0.0149485	0.0170466	8.18973e-05	0.00785606	0.0080423	0.0749039	0.954825	0.0376125	0.291769	0.565407	0.336243	1	0.030823	0.130063	0.0495793	0.584213	0.166864
CA362998	DnaJ homolog, subfamily C, member 3	0.0299973	-0.0284687	-0.23648	-0.172965	-0.0402468	0.102336	-0.854378	-0.158485	-0.731202	-0.442296	-0.219511	0.0359471	-0.284753	0.26291	-0.103464	-0.427708	0.694215	-0.287484	-0.497494	-0.336063	0.768479	0.641132	0.000242345	0.00195827	0.560036	0.376829	2.8722e-05	0.0036071	0.00841962	0.0747256	0.419689	0.873564	0.189552	0.32747	0.76643	0.214794	0.0437639	1	0.0568445	0.423713
CA363064	C166_BRARE CD166 antigen homolog	0.176404	0.0294143	0.353836	0.368184	0.337543	0.0626053	-0.0697731	0.27061	0.950324	0.536892	-1.91485	-0.344289	0.489373	0.175389	0.186433	-0.565078	-0.0509476	-0.0338718	0.594383	0.290266	0.0343763	0.285239	9.75268e-05	2.24786e-05	0.0002575	0.435325	0.6794	0.000177553	0.136248	0.175953	1	1	0.33934	0.405107	0.140118	1	0.635672	0.782508	0.0778476	0.0109449
CA363120	Heme oxygenase-2	1.10989	1.34067	1.92031	1.30335	2.55598	2.88503	2.61301	3.29168	3.0405	3.46748	2.35173	3.04682	1.72825	0.148911	4.23237	3.24448	1.54197	3.84377	4.17835	3.87634	1.42571e-05	1.92397e-06	1.45581e-06	1.04658e-05	4.02285e-12	9.8243e-11	6.016e-09	1.50036e-08	1.40235e-05	8.35507e-05	0.000620035	5.15479e-05	0.00158257	0.667089	1.5961e-05	0.000281719	0.00839	6.98732e-05	1.40944e-05	0.000115134
CA363130	Unknown-283	0.477688	0.0785209	1.59219	0.814096	0.993567	0.382888	0.957967	-0.0758475	0.381769	1.5692	1.52115	0.52926	1.05743	0.44856	0.176787	-0.302874	-0.470953	0.124492	-0.327135	0.045754	1.02533e-06	0.000753741	1.36702e-10	4.7966e-06	3.3273e-09	0.000112704	2.27695e-07	0.00473554	0.0540445	0.00130116	0.00867556	0.243689	0.00580267	1	0.518173	0.346412	1	0.455702	0.189096	0.890225
CA363230	Hemopexin	-0.383861	0.153399	-0.179337	-0.13012	-0.161472	-0.137707	0.470511	1.0465	0.871542	1.02768	0.803201	0.531615	0.516331	1.71174	0.701242	1.95506	1.71374	0.509583	0.75167	0.617801	0.000227382	0.117957	0.0575102	0.215344	0.122902	0.254693	3.83506e-10	1.14808e-14	8.74452e-05	3.12468e-05	8.51842e-05	0.000378309	0.000253717	3.40121e-09	6.22369e-05	5.71031e-09	2.18246e-09	0.00172562	0.000718851	0.000715972
CA363241	Membrane-type mosaic serine protease	0.0478976	-0.0466823	-0.534804	-0.239174	-0.396374	-0.303117	-0.288195	0.134544	-0.0928051	0.336697	0.664463	0.25432	0.237626	0.499208	0.375789	0.664481	0.270371	0.525629	0.690808	0.900404	0.199873	0.225738	0.00146579	0.0001675	0.000255768	0.010508	8.47949e-05	0.0134015	0.719091	0.0587836	0.0135988	0.116242	0.132499	0.00455741	0.442515	0.0656001	0.0632902	1	0.0240706	0.0214529
CA363438	Interferon-induced protein 44-3	0.963251	0.715814	1.29056	0.160509	1.29397	0.778564	0.438005	0.177723	1.55979	4.39394	0.275847	0.319548	3.44539	0.641844	0.0666928	0.519138	0.132766	0.215451	0.0576839	0.0298167	6.29402e-05	0.00122652	0.000924785	6.25945e-05	5.95471e-08	0.00347008	0.0226485	0.0214301	1	0.00917415	0.219545	0.164383	0.000857672	0.0494798	0.655863	0.0603932	0.5492	0.201684	0.764795	0.869978
CA363480	Aquaporin-CHIP	-0.467312	0.451791	-0.0972333	0.117015	-0.732318	0.0410894	0.00288834	-0.0339185	0.0451231	0.0224207	0.215289	0.0515676	0.0283949	0.721842	0.181217	-0.0922135	-0.051437	0.22884	-0.103152	-0.0926093	0.010307	0.00197404	0.258881	0.125777	0.00246806	0.839302	0.937177	0.378753	0.730218	0.899549	0.34981	0.718789	0.856689	0.0229205	0.248711	0.630429	0.753975	0.250771	0.478684	0.54785
CA363481	Cornichon homolog	0.0970285	0.103659	-0.323907	-0.00252494	0.393151	0.610299	-0.100865	0.177816	0.159368	0.189336	-0.0860937	0.101694	0.0541905	0.0487856	0.547995	0.29918	-0.104963	0.526047	0.563442	0.640128	0.106738	0.237063	9.6507e-05	0.954406	0.00889749	0.00422925	0.23205	0.0846732	0.419435	0.346744	1	0.761116	0.828459	1	0.165152	0.38143	0.813185	0.227318	0.0409959	0.0395411
CA363490	Toll-like receptor 3-2	0.0274522	0.157744	-0.291258	-0.155106	-0.266523	-0.179805	-0.287393	-0.0738087	-0.137881	0.276947	-0.192496	-0.00370697	-0.0135418	-0.101922	0.266293	-0.416946	-0.188188	1.45169	0.338608	0.476371	0.637385	0.0632466	0.00113274	0.0325171	0.000401681	0.0027695	0.118864	0.353534	0.645772	0.253425	0.669304	0.989398	0.957017	1	0.371646	0.260447	0.533356	0.0131701	0.177263	0.0373951
CA363521	Coatomer beta subunit	0.0385269	0.014689	-0.0334173	-0.791909	0.0595097	-0.116066	-0.858389	-1.07504	-0.070175	-0.771844	-1.04666	0.0466186	-0.537644	0.813906	-0.47635	-0.862543	0.241494	-0.851754	-1.1988	-0.928578	0.355096	0.809393	0.846201	1	0.21197	0.147659	0.0265433	0.00115859	1	1	1	1	1	1	1	1	1	0.159496	1	1
CA363567	Lysyl oxidase homolog 3	-0.491807	-0.567254	-0.239332	-0.381029	0.0802369	-0.0420627	-0.00696653	0.0550564	-0.911654	-0.202022	0.352955	0.0822198	-0.835095	0.278392	-0.301397	0.102058	0.000128561	-0.00353653	-0.658261	0.347874	0.00162573	8.41777e-05	0.0644627	0.213093	0.351607	0.548186	0.936509	0.689254	0.138179	0.474652	0.282346	0.513718	0.135666	0.264406	1	0.521302	0.999181	0.983857	0.29546	1
CA363645	Frizzled 8 precursor	-0.0395975	0.344201	0.294375	0.23489	0.0166341	-0.0453361	0.0972526	-0.0060314	0.367162	-0.364248	0.246493	0.125441	-0.412018	-0.267427	-1.14558	0.0138428	0.124986	0.153768	-0.235232	-1.34619	0.371502	0.0303652	0.100263	0.144575	0.898901	0.714115	0.767929	0.916709	1	1	0.128361	1	1	1	1	0.941485	0.503866	0.438465	1	1
CA363676	Complement factor B/C2-B	-0.0559179	-0.0212601	-0.0297023	-0.637399	-0.034917	-0.0937847	-0.272524	0.137934	-0.301898	0.0617056	0.0956998	-0.180327	-0.139509	0.174928	-0.624314	0.0221456	0.300576	-0.917197	-0.631699	-0.769256	0.321524	0.568947	0.363511	1.29539e-07	0.496603	0.374095	2.65051e-05	0.000728522	0.116775	0.726702	0.609421	0.141093	0.316717	0.269704	0.00908866	0.853906	0.0412581	0.000864571	0.00647454	0.0144496
CA363719	Activin receptor type I	-0.220589	0.0504635	-0.377806	-0.0331077	0.019303	0.640182	-0.576611	-0.171084	-0.342123	0.644783	0.0968169	-0.232914	0.018979	0.13327	0.210027	0.374394	0.0681566	0.0462661	0.0894888	0.390106	0.00220729	0.483979	0.00423754	0.880589	0.841205	0.00169744	0.265209	0.0625418	0.259797	0.0807582	0.588127	1	0.949909	0.276147	0.678013	1	0.595537	0.806118	0.743996	0.660015
CA363723	Cyclin C	0.0692427	0.0489459	-0.0530232	0.0876581	0.111059	-0.0211693	-0.0117358	-0.0526262	0.099057	0.00866564	0.339878	0.083415	0.039671	0.557802	0.0363612	-0.064977	-0.0757328	0.13158	-0.0332538	0.0199653	0.0431742	0.0633199	0.0423895	0.0374415	0.128187	0.714815	0.721162	0.293266	0.543097	0.965684	0.227587	0.596503	0.619446	0.0520352	0.800932	0.740861	0.629941	0.514664	0.850844	0.90815
CA363737	Transposase-41	-0.0196523	0.0664478	-0.176979	0.0872017	-0.202004	-0.121537	-0.469135	-0.218455	0.236159	0.189399	0.0926499	0.0059605	-0.0245989	0.103767	0.474551	-0.0806135	0.309485	1.75401	1.14499	0.731717	0.730355	0.115195	0.00205796	0.0478537	0.00048682	0.000589235	1.04804e-05	1.00368e-05	0.376559	0.336412	0.653341	0.972953	0.870837	0.579106	0.0113218	0.586472	0.111028	0.000418599	0.000257789	0.00153779
CA363746	Sorcin	0.405016	0.487587	0.178825	0.662061	0.838589	0.658692	0.114869	0.410075	0.336198	0.659198	0.622769	0.493052	0.224069	1.25074	0.677218	0.662608	0.733984	-0.434993	0.640715	0.234145	3.44955e-06	2.69484e-07	0.0026517	3.2023e-05	3.46444e-08	1.37372e-07	0.407728	8.39952e-06	0.299643	0.0976966	1	1	0.368951	0.137846	0.168556	0.126705	1	1	0.136832	0.361394
CA363762	Cell death activator CIDE-B	0.376179	-0.0667277	0.158299	0.00124408	-0.39277	0.433908	0.0305463	-0.0376509	0.0796327	-0.0737622	-0.0715985	-0.0443964	0.105182	0.0515085	0.153283	0.0323555	0.00135652	-0.0125215	-0.134602	0.0281927	0.00160505	0.729301	0.007043	0.985611	0.145776	0.0695939	0.362975	0.32319	0.664138	0.380096	0.762527	0.768455	0.473885	0.743366	0.452703	0.819688	0.993959	0.938703	1	0.876619
CA363822	Heat shock factor 2-2	0.131593	0.0916933	-0.0785265	-0.332327	-0.0435901	0.0721846	-0.271769	0.093461	-0.881137	-0.831683	-0.803545	-0.979909	-0.838654	-0.332171	-1.16694	-1.48051	-1.21081	-1.30329	-1.23783	-1.2743	0.0713101	0.587232	0.227446	0.00397755	0.376659	0.753566	0.117279	0.195893	0.00444044	0.0172107	0.0230853	0.00544881	0.0026252	0.138269	0.00419527	0.000163083	0.00128218	0.00304836	0.000441675	0.00232867
CA363830	CD18	0.205673	0.293774	0.0468176	0.192163	0.0637619	0.000560929	-0.199244	-0.0340783	-0.0856781	0.369796	0.403789	0.160864	-0.282636	0.139211	-0.532866	-0.312554	0.60606	-1.25761	-0.232346	0.113767	0.088799	0.409552	0.874419	0.214874	0.689633	0.99514	0.249406	0.655957	0.829705	0.101589	1	1	1	1	1	1	1	1	0.539016	1
CA363848	p53-regulated protein PA26	-0.159389	-0.227963	1.11869	0.143275	-0.0430634	-0.230852	-0.43414	-0.481025	-0.7756	0.0859412	0.130505	-0.526524	-0.286068	-0.0177582	-1.09969	-0.409278	-0.17316	-0.327652	-0.110243	0.0294754	1.92215e-05	0.113182	5.17774e-11	0.0303468	0.291401	0.0102841	0.00250237	3.81931e-06	0.0153256	0.512524	0.334479	0.126863	0.199845	0.930417	0.0172183	0.184433	0.473443	0.0494612	0.396392	0.876612
CA363852	Double stranded RNA adenosine deaminase RED2	0.0118034	-0.137445	-0.210619	0.0414686	-0.0420191	-0.161235	0.122882	0.10421	-0.0592993	0.0980422	0.520726	0.203427	0.155745	0.377029	-0.0169829	0.928043	1.13794	-0.0386594	0.17378	0.158599	0.695859	0.00021322	0.0210106	0.600242	0.660407	0.175666	0.254117	0.00787701	0.738686	0.683522	0.0517751	0.285805	0.517433	0.114842	0.940034	0.00168022	0.00223713	0.826492	0.420724	0.30375
CA363870	Thioredoxin-like protein 4A	-0.932714	-1.06851	-1.15379	-0.631579	0.0636656	0.0764736	-0.327249	-0.439515	-0.635841	-0.0337062	0.0220183	-0.334741	0.0568499	-0.502867	-0.50823	0.147575	0.587528	-0.460703	-0.926025	-0.798443	2.47549e-07	2.32681e-05	9.1015e-08	0.00614914	0.358583	0.184266	0.00260851	2.57574e-05	0.0518424	0.867946	0.899656	0.173657	0.763704	0.0433807	0.0167733	0.509546	0.0918948	0.0493827	0.00268525	0.0302106
CA363935	BCL2/adenovirus E1B 19-kDa protein-interacting protein 2	0.21464	-0.2594	-0.186385	-0.327444	-0.077746	0.10712	-1.18776	-1.08577	-0.819978	-0.929478	-1.23095	-1.11356	-1.30774	-1.16333	-0.805548	-1.08551	-0.109155	-0.830985	-1.27706	-1.13486	0.052924	0.00153785	0.0265651	0.00827306	0.136332	0.439171	1.1219e-10	1.55325e-10	0.00276173	5.40473e-05	0.00429644	0.000452142	3.99852e-05	0.00121936	0.00131704	0.00121564	0.377918	0.00295257	0.000555006	0.00834928
CA363944	Nuclear factor NF-kappa-B	0.0351298	0.613785	0.0762049	0.548527	-0.274427	-1.15221	-0.635133	-0.344187	-0.619072	0.221739	-0.130135	-0.0820034	-0.469076	-0.447523	-0.182498	0.0275153	0.0607243	-0.194934	-0.20381	0.0845241	0.441113	0.090856	0.598153	0.0502598	7.40566e-08	1.49782e-06	0.222167	0.0394335	0.11057	0.334442	0.547515	0.581387	0.308411	0.021105	0.309149	0.859363	0.748837	0.361902	0.419975	1
CA363965	Multidrug resistance protein 3-2	0.0698522	1.20205	-0.239897	-1.03698	-0.0374928	0.108156	-1.1096	-1.10137	-1.15458	-0.655036	-1.52832	-1.42603	-0.487634	-0.34052	-1.59049	-1.90462	-0.38377	-1.3949	-0.945595	-1.99929	0.145814	0.1877	0.278381	0.127872	0.532232	0.1653	2.46112e-07	8.43769e-13	0.00340527	0.00891306	0.015652	0.0117223	0.00581931	0.173222	0.000246903	0.00230122	0.117782	0.00871825	0.00837249	0.0013925
CA363978	Inhibitor of kappaB kinase gamma	-0.140163	-0.159389	-0.103018	0.0850046	-0.224959	-0.148012	-0.0774734	0.148156	-0.109982	0.0689697	0.0972835	0.0210144	-0.662669	0.349736	0.433439	0.0179787	0.0383489	1.06215	1.07655	0.862154	0.0389755	0.0349719	0.00193806	0.0511208	0.00150422	0.0538216	0.332033	0.0889619	0.656026	0.788425	0.633346	0.891194	1	0.344044	0.192929	0.927598	0.838918	0.0224675	0.00143826	0.0217296
CA363983	Cell growth regulator with RING finger domain 1	-0.0436263	0.0337553	0.0367483	-0.194218	-0.180395	-0.242192	0.0318415	-0.088017	-0.111772	-0.251247	0.0212611	0.0291165	-0.0147937	0.0714019	-0.0900682	-0.121449	-0.0583692	-0.0286999	0.605261	0.587051	0.225112	0.439332	0.646744	0.150525	0.0251985	1.98742e-05	0.44479	0.650893	1	1	0.926072	0.856478	0.910849	0.782922	0.616997	0.482698	0.783309	0.886359	0.051491	0.098573
CA364067	C-jun-amino-terminal kinase interacting protein 3	0.116933	0.0959492	0.144281	-0.294342	0.0564898	-0.00953609	-0.397741	-0.149611	-0.368081	-0.696565	0.123114	-0.0171593	-0.12939	0.480035	-0.267342	-0.747683	-0.0483606	-0.0238391	-0.460832	0.0228769	0.0692417	0.0573393	0.124798	0.359727	0.744428	0.817678	0.00973432	0.0324715	1	1	0.648509	0.913336	0.342164	0.179896	1	1	0.793222	0.88895	1	1
CA364112	N-acetylmuramoyl-L-alanine amidase	-0.706497	-0.553797	-0.105178	0.0831094	0.0817566	-0.804759	0.148419	0.235042	0.244479	0.244826	0.501127	0.609402	0.153653	-0.745718	-0.18435	0.439576	0.0387661	0.150837	-0.214855	0.0602663	0.000766447	0.00656794	0.0111777	0.609482	0.113436	2.07371e-06	0.00658239	0.00377425	0.167833	0.0480136	0.0176562	0.129518	0.346498	0.205768	0.410316	0.0534316	0.878656	0.779274	0.320001	0.788003
CA364296	Arsenite resistance protein 2	-0.324847	-0.497709	-0.238397	-0.275002	0.120313	-0.403247	0.661743	0.0105965	1.68462	0.824518	0.18068	0.0973365	0.18655	0.169961	-0.397605	-0.0915575	-0.209515	-0.296704	-0.488704	-0.587814	0.0284218	0.00915943	0.0192154	0.317037	0.0703084	0.000176473	0.0386865	0.832713	0.119195	0.064393	0.259918	0.592134	0.706073	0.601988	1	0.651676	0.323658	0.154056	0.167376	1
CA364325	Peroxiredoxin 6	-0.170328	-0.330563	-0.00387374	-0.0804597	-0.0522628	0.0170834	-0.314976	-0.430094	-0.144958	-0.0461775	-0.793141	-0.409229	0.397389	0.200292	-0.536448	0.337305	1.11289	-0.71671	-0.271956	-0.324519	0.00190834	0.0100281	0.886508	0.075451	0.225288	0.864798	0.000827551	1.79925e-08	0.423041	0.756067	0.248879	0.0450978	0.0907083	0.387838	0.0135741	0.0497981	0.00178822	0.0206281	0.109037	0.20277
CA364363	Transposase -64	-0.0997594	-0.0337579	-0.0907459	-0.0906891	-0.236217	-0.157633	-0.546507	-0.356995	-0.0549869	-0.184419	-0.517399	-0.369934	-0.266386	-0.697291	0.0851933	-0.309582	-0.303146	1.48219	0.687833	0.403787	0.019234	0.587713	0.00416465	0.0576047	5.81667e-06	0.0360279	1.15442e-05	5.77348e-09	0.765199	0.356315	0.057959	0.139807	0.066834	0.0295992	0.643864	0.0936546	0.0912977	0.00215063	0.016741	0.0301352
CA364370	Tumor necrosis factor receptor superfamily member 5 precursor	-0.153616	-0.393589	0.970827	0.48571	0.752562	-0.312857	1.6083	0.367956	1.3285	1.91361	0.282642	0.505766	1.63179	0.280948	0.0718649	0.701844	0.0591326	-0.0859311	0.622047	0.820552	0.0350919	0.0467913	0.000256369	0.00088524	4.39077e-07	0.0234159	0.000433	3.74727e-05	0.0308417	0.00196702	0.169761	1	0.00490383	0.230968	0.673204	0.221489	0.75712	0.532462	0.04997	0.110834
CA364424	Cyclophilin-40	0.192544	0.268775	-0.152265	0.1931	0.0325673	0.188047	0.0513561	-0.0361369	-0.961241	-0.0645605	-0.143995	-0.143003	-0.0522204	-0.397625	-0.103389	0.141498	-0.0615502	-0.279109	-0.173119	0.0380114	0.0342474	0.270616	0.00704063	0.00327088	0.599351	0.0013244	0.13202	0.428657	1	0.791543	0.531245	0.404699	0.760792	0.0730883	0.393166	0.475119	0.710799	0.15767	0.608202	0.813932
CA364434	CYR61 protein	0.752252	0.117843	-0.0194246	0.0304524	-0.218556	-0.14992	0.373471	0.43162	0.380436	0.354883	0.519062	0.814642	0.369989	1.55559	0.920346	0.71783	0.331835	0.773903	1.41313	0.947847	1.39466e-08	0.367701	0.534945	0.555718	0.000149977	0.0141474	0.0288114	5.02021e-06	0.0594697	0.0913103	1	0.123259	0.119459	1	0.00834573	0.0396548	1	0.0391067	0.00715599	0.00834454
CA364561	E-box binding protein 1	-0.307176	-0.200211	-0.2717	0.0474274	-0.317058	-0.457161	0.254004	0.27914	0.345448	0.290503	0.923312	0.168537	0.292853	-0.602252	0.830998	-0.0441644	0.230273	1.08467	1.38247	1.18053	0.000472303	0.0334342	2.61143e-05	0.204192	1.62202e-06	0.000437853	0.107957	0.00666445	0.156792	0.113508	1	0.498271	0.213546	1	0.0172297	0.879338	0.71368	0.00678311	8.73674e-05	0.00186009
CA364621	RAC-alpha serine/threonine-protein kinase	-0.197029	-0.354639	-0.316671	-0.343221	-0.135877	-0.153207	-0.301448	-0.325423	-0.0829284	0.0158059	-0.169501	0.277799	-0.330655	-0.222184	-2.21319	0.048379	-1.08863	-0.0149908	0.432378	0.531342	0.0286511	0.00413144	0.00437633	0.00756539	0.0351008	0.0443973	0.0378686	0.000132649	0.79306	0.956107	0.216983	1	1	0.228564	1	0.729761	1	0.944452	0.0751358	0.0503055
CA364711	Inhibitor of apoptosis protein 3	-0.220476	-0.0519256	-0.148269	0.089549	-0.207378	-0.255712	0.461953	0.0307199	0.142741	0.365896	-0.0236512	0.460336	0.453634	-0.932804	0.117102	0.832699	1.19187	0.0291114	0.177896	0.417493	0.00491128	0.240732	0.00261772	0.117117	2.13659e-05	0.000836469	0.000239391	0.467435	0.431097	0.114622	0.944758	0.0502426	0.0497052	1	0.606245	0.0221918	0.0014703	0.915661	0.169516	0.111571
CA364804	Complement component C5-2	-0.258535	-0.0259396	0.0496737	-0.00528122	0.0735462	-0.0639125	-1.38079	-0.326636	-0.278257	-0.241917	-0.714914	-0.969052	-0.533996	-0.703576	-0.469665	-0.885488	0.158201	-0.0796959	-0.384446	-0.685495	0.0349369	0.49167	0.412431	0.945514	0.363546	0.0534458	4.48422e-08	0.00307541	0.203277	0.216819	0.00190282	5.49089e-05	0.0292131	0.000395172	0.167614	0.000730729	0.323324	0.819469	0.23413	0.0712765
CA364941	Annexin A1-1	-0.506683	-0.396445	-0.0336979	1.08151	0.561862	0.0717757	0.160432	1.99623	-0.00511736	-0.109231	-0.113424	-0.0774026	-0.580686	-0.065971	2.57223	2.03137	-0.249749	0.0578448	2.29101	2.83457	2.58348e-11	2.83242e-07	0.35551	7.01526e-11	2.21783e-07	0.246497	4.42433e-05	4.97716e-07	0.973397	1	0.546645	0.619707	1	0.743689	0.00294265	0.0194737	1	0.77029	0.000518315	0.000179526
CA365034	Transposase-42	0.0305479	0.0249711	-0.183874	-0.101831	-0.244057	-0.100583	-0.121042	-0.239752	-0.194294	-0.267018	-0.0981544	-0.154987	-0.287914	0.686662	0.0333482	-0.716825	-0.696343	1.31461	0.688163	0.404084	0.478557	0.766651	0.125555	0.0237413	0.000176203	0.287755	0.618296	0.00164173	0.301591	0.160952	0.748772	1	0.22985	1	0.934662	0.28053	0.210013	0.0287661	0.00862229	0.155912
CA365039	CD63	0.593365	0.0717909	0.988808	0.677886	1.083	0.403346	0.839282	0.952318	0.664553	1.18492	0.771434	0.495299	0.826894	0.845648	1.42888	1.4731	0.829736	0.539289	1.38167	1.71683	2.00679e-10	0.00863648	1.1298e-11	1.59811e-12	1.20064e-10	2.30271e-09	4.73953e-09	1.94306e-11	0.0269606	0.00058046	0.0185295	0.0290178	0.0014376	0.026893	0.000463391	2.01957e-05	0.00450685	0.0456646	0.00051287	0.00109285
CA365040	FKBP12-rapamycin complex-associated protein	0.196809	0.0673138	-0.193207	-0.23149	-0.207139	0.206387	-0.289107	-0.0583555	0.905164	-0.251885	-0.258042	-0.108678	-0.231337	-0.334117	-0.0498224	-0.0687055	-0.744246	-0.0629993	-1.11822	-0.0948278	0.0504664	0.314067	0.137515	0.23244	0.145628	0.0625162	0.174128	0.633246	1	0.401123	0.322298	0.595262	1	1	0.68529	0.679462	1	0.616399	1	0.594921
CA365099	Complement C3-1	-0.853701	-0.175304	0.176801	0.250903	-0.15792	-0.123327	-0.171318	0.546968	-0.264908	-0.284546	-0.399805	-0.437839	-0.390073	0.204434	0.0371963	0.313181	0.104165	-0.0527235	-0.324468	-0.414111	2.44756e-08	2.94342e-05	0.00252206	0.000888174	0.0142389	0.00368091	0.014577	2.39949e-16	0.130456	2.13926e-07	0.0498449	0.0115084	0.0151042	0.109631	0.781232	0.0175352	0.289786	0.728845	0.0448434	0.178146
CA365100	Delta-6 fatty acid desaturase	-0.135239	-0.212832	0.00863692	-0.112374	0.0185561	-0.0355643	-1.31051	-1.09734	-1.06501	-0.750213	-1.0666	-1.17342	-1.32112	-1.55736	-0.969542	-1.39293	-0.127191	-1.1275	-1.27966	-1.34748	0.0326349	0.00977819	0.941443	0.12155	0.679002	0.364504	5.1628e-11	9.02185e-14	0.00295035	0.00292614	0.00663825	0.000534952	0.000246181	0.0024825	0.000610508	7.06521e-05	0.442555	0.00100608	2.09051e-05	0.000747571
CA365116	Pyrin-1	0.843219	0.0255332	0.867268	0.283391	0.459862	-0.255592	1.2291	0.13318	0.851761	0.987184	-1.71385	-0.00893982	0.346381	0.405953	0.0148119	-0.112192	-1.25199	-0.0942064	0.16219	2.66062	3.30134e-09	0.78402	4.40662e-05	0.000455012	3.13988e-05	0.0176459	0.0214651	0.0192913	0.0103732	0.0467072	1	0.96336	0.377876	0.234202	0.923554	0.578109	1	0.544999	0.624107	1
CA365120	Transcription factor YY1	-0.215238	-0.162248	-0.227586	-0.168595	-0.0965269	-0.40756	-0.0645962	0.0522312	0.00632972	0.164407	-0.129046	0.230049	0.151586	-0.0399143	-0.089473	0.0579444	0.041322	-0.0169742	0.207449	0.412018	0.000351191	0.126904	0.0331844	0.0018071	0.0987532	0.00214479	0.749832	0.18634	0.982586	0.494539	0.562686	1	1	0.870547	0.527946	0.792485	0.833518	0.935692	0.403903	1
CA365162	Transposase-43	-0.0099924	0.007231	-0.317724	-0.104331	-0.287127	-0.267617	-0.313341	-0.134931	0.117184	0.199407	0.253886	-0.0773606	-0.145169	0.457834	0.069869	-0.388678	0.130501	0.651144	0.106333	0.223856	0.773202	0.858378	1.10886e-07	0.0149086	2.35611e-09	1.20419e-06	5.78421e-06	0.00777089	0.427699	0.0821179	0.29732	0.670626	0.354699	0.0478321	0.748096	0.0602623	0.463702	0.0664848	0.488254	0.335144
CA365170	Serine protease hepsin	0.13991	1.05317	-0.314989	-0.305606	-0.169394	0.117051	-1.0081	-0.680881	-0.788257	-0.0920884	-0.621287	-0.626633	-0.586767	-1.13545	-1.5852	-0.909139	-0.209142	-1.1756	-1.20912	-1.20223	0.183732	0.104681	0.0027839	0.00348072	0.0391047	0.166483	1.24957e-08	3.3222e-10	0.0102314	0.598447	0.0350436	0.0232163	0.00259095	0.0173553	0.000548436	0.00166928	0.259847	0.00393207	8.28598e-05	0.00785672
CA365208	C-C chemokine receptor type 6	0.110561	0.0393947	-0.0426238	0.0302152	-0.0514812	-0.0716151	-0.141885	-0.0205188	0.134806	0.105749	0.390081	0.183861	-0.0259332	0.436225	0.110926	-0.0299089	-0.0365061	0.0683687	0.169751	0.0466609	0.324785	0.474453	0.062584	0.471804	0.144424	0.360544	0.213118	0.322617	0.373088	0.545642	0.205724	0.305131	0.845853	0.0652616	0.390244	0.874035	0.823692	0.71702	0.451565	0.771515
CA365230	Peroxisomal acyl-coenzyme A thioester hydrolase 1	0.0921382	0.0952087	0.0441072	0.120775	0.258097	-0.0409687	0.0665619	-0.0193102	-1.31681	0.149852	0.177043	0.128982	0.128691	0.636253	0.0436234	-0.00135991	0.0176611	0.254233	-0.126137	0.0956735	0.00255354	0.000810332	0.344039	0.00898294	0.0275782	0.516912	0.107584	0.596086	1	0.432556	0.481354	0.300005	0.496656	0.0445182	0.685718	0.994159	0.909048	0.0995391	0.372104	0.557204
CA365306	Complement component C3-3-1	-0.010583	0.0476534	-0.185063	0.0210088	-0.0472885	0.00383778	-0.229213	0.0111724	0.21787	0.366389	0.411756	-0.148494	-0.0207313	1.13161	-0.340992	0.431841	0.985498	-0.197983	-0.589156	-0.346568	0.851168	0.352124	1	0.382695	0.352922	0.916928	0.0113043	0.704365	0.111852	0.0285079	0.0287838	0.382919	0.889502	0.000683719	0.0536732	0.0275689	0.000285986	0.376081	0.00357813	0.153221
CA365362	Complement component C9	0.604128	0.224069	-0.178029	0.0488121	-0.28827	-0.212172	0.103912	0.50821	-0.109961	0.133469	0.30759	0.466247	0.26778	0.558566	0.198273	0.848046	0.479548	0.0787627	0.967856	0.979021	3.14836e-06	0.000255658	0.0208969	0.0324825	1.76589e-05	0.000196769	0.000856299	1.04314e-11	0.398078	0.295059	0.129554	0.0115147	0.0143273	0.00409247	0.21584	0.000453395	0.00515587	0.578078	0.00058003	0.009343
CA365366	Histone deacetylase 9	-0.799238	0.00335936	0.11957	-0.0657943	-0.364995	0.0363197	-0.423437	-1.03144	-0.575476	-0.0803218	-0.72463	-0.54978	-0.243993	-1.43337	-1.57968	-0.994858	-0.924099	-0.960468	-1.58697	-1.63622	6.43994e-05	0.954031	0.0132347	0.0399042	0.066486	0.31101	2.55944e-08	4.05917e-12	0.0105894	0.56124	0.00540863	0.00407094	0.0452019	0.000721467	0.00061514	7.1835e-05	0.000557621	0.00197558	5.80882e-05	0.00137279
CA365458	Cathepsin D-2	0.362734	0.318645	0.241903	0.286151	2.24352	2.63332	0.296369	1.02109	0.270816	0.669266	0.550221	0.298514	0.277337	1.01994	0.629228	0.741941	0.784211	0.652478	0.900391	1.3016	6.10037e-05	0.000689258	0.0194757	0.00212485	2.11888e-10	8.79934e-11	0.00139302	3.08323e-09	0.226374	0.00325297	0.19459	0.18327	0.108453	0.0398685	0.0327268	0.0185582	0.034789	0.0717167	0.00187722	0.00151263
CA365477	Cyclin-dependent kinase inhibitor p27kip1	0.360005	-0.0803774	-0.175973	-0.524137	-0.0340456	-0.339872	0.439585	0.498664	0.387577	0.0234706	0.18888	-0.428598	0.381982	0.305906	0.937583	0.350387	0.124808	-0.160001	0.659385	0.69626	8.03129e-05	0.440968	0.218533	0.00721104	0.441705	0.000106702	0.0436458	0.000196403	0.261849	0.917774	0.493728	0.338404	0.174378	1	0.0640805	1	1	1	0.0617428	0.248433
CA365505	Retinoblastoma-like protein 1	0.307048	0.0672143	0.31205	-0.290665	-0.285173	-0.120877	0.107442	0.0699648	-0.177349	-1.14235	0.08887	-0.525445	-1.27991	-0.231759	-0.432694	-0.176871	-0.278726	-1.35341	-1.83825	-1.78	0.0097391	0.448712	0.000216895	0.063472	0.00114793	0.269108	0.447156	0.243832	0.522731	0.00242329	1	0.0850674	0.114983	1	0.243978	0.434054	0.191673	1	0.000441129	1
CA365530	Transposase-44	0.145068	0.108373	-0.397344	-0.161713	-0.26503	-0.377073	-0.39059	-0.140045	0.0638689	-0.118527	-1.02993	-0.0528881	-0.0821828	0.482953	-0.0681384	-0.313767	-0.327595	0.810192	0.257006	0.256557	0.100116	0.214479	0.0352336	0.16348	0.0113731	2.32868e-06	0.0159259	0.161801	0.762621	0.576314	1	0.874873	0.747277	0.00801135	0.825512	0.495152	0.184876	0.0394473	0.376277	0.33002
CA365571	Lysyl oxidase homolog 2	-0.298145	-0.368575	-0.379187	-0.0167332	-0.235945	-0.238152	-0.233412	0.0978294	0.0881863	0.0307489	-0.0523088	0.0616494	-0.0250123	1.03241	0.602507	0.453161	0.305256	0.787618	0.530904	0.5974	0.000126595	0.0013233	1.60158e-07	0.739293	0.000759501	5.37654e-05	0.0075339	0.135047	0.704883	0.863478	0.836021	0.816381	0.898917	0.0379573	0.0881135	0.151458	0.239312	0.0788457	0.0455711	0.0435977
CA365604	Interleukin-1 receptor-associated kinase 4	0.311099	0.22255	0.44481	-0.334921	0.44346	0.68296	1.4585	0.799236	1.46316	1.61324	0.741031	1.89525	0.269533	0.077294	2.59772	0.995692	0.68779	2.7688	1.27479	1.97196	0.0157201	0.115988	0.0137186	0.234476	0.0791819	0.00350419	0.000196385	0.0254026	0.0968781	0.0252736	1	0.051944	0.488925	0.616796	0.0208944	0.0987578	1	1	0.0276664	1
CA365614	Interferon-induced protein 44-1	0.0503237	-0.0153274	-0.0881863	-0.141853	-0.216737	-0.185974	-0.333858	-0.0698264	-0.298681	-0.142294	-0.402467	-0.355683	-0.290333	-0.417753	-0.194814	-0.622612	-0.293258	-0.272348	0.185802	0.164637	0.465569	0.686268	0.287493	0.0213924	0.0149352	0.0132923	0.00389653	0.0279379	0.113231	0.480645	0.0875552	0.192657	0.200039	0.0344461	0.336982	0.00369654	0.206594	0.24019	0.331878	0.453207
CA365650	Complement component C1q receptor	-0.0437564	0.283361	-0.444475	-0.323174	-0.283268	-0.105577	-0.580989	-0.154699	0.204076	0.168179	0.647643	0.156993	-0.192935	1.63124	0.0982336	-0.293768	0.179929	-1.84247	0.527907	1.0557	0.485148	0.00688516	0.000615192	0.00117252	0.00613956	0.0323653	0.0146109	0.0194858	0.506068	0.478907	0.129882	0.633016	0.495438	0.0100531	0.751229	1	0.210114	1	0.154362	1
CA365876	Aminolevulinate, delta-, synthetase 1-2	-0.353218	-0.115986	-0.685032	-0.498449	-0.270235	-0.611267	-0.302627	-0.178588	-0.258889	-0.338927	-0.124634	0.137177	-0.178586	1.38357	0.172903	1.12679	-0.0183969	0.192345	-0.0737743	-0.0251667	0.000146799	0.094348	1.58918e-07	0.000316415	5.41996e-05	3.40339e-05	0.00142922	0.00169141	0.282953	0.0842228	0.818302	0.603034	0.19277	0.160282	0.414772	0.0311593	0.967442	0.584548	0.68085	0.904442
CA365883	ATP-binding cassette F2	0.104562	0.450637	-0.500718	-0.146292	0.389061	0.0769037	0.293624	0.0153241	0.490688	0.297613	0.186959	1.24011	0.693663	0.368143	-0.0498205	-0.118286	-0.0493405	0.127208	0.739735	1.23066	0.151035	0.00617832	0.134313	0.0168663	0.00568804	0.409821	0.0300278	0.872628	0.208961	0.383434	0.357717	1	1	0.153376	0.728164	0.438668	0.749096	0.45711	1	1
CA365894	Membrane-Toll-like receptor 5	-0.0230492	0.246439	-0.166141	-0.260035	-0.410467	-0.621638	-0.839338	-0.31471	-0.847834	0.0416623	0.0320741	-0.621846	-0.82886	-0.230129	0.0336543	-1.65434	1.3983	-0.0973956	0.352438	0.25123	0.91562	0.0224642	0.00856689	0.0092512	6.1567e-05	0.00164163	0.000402568	0.000142364	0.0856747	0.854682	0.920725	1	0.0303969	1	0.85352	1	1	0.497194	0.219058	1
CA365931	Growth arrest specific 6	-0.031156	-0.0754503	-0.0777985	0.0344295	-0.185603	-0.115334	-0.397572	-0.0685371	-0.0797866	0.114586	0.0340205	-0.239034	0.0730776	0.414296	0.164723	-0.18906	0.0330939	0.54592	0.399899	0.422873	0.448074	0.305391	0.0745605	0.400364	0.00106469	0.0554585	0.000128639	0.111613	0.680383	0.649515	0.91794	0.307484	0.727578	0.076728	0.421733	0.322597	0.907928	0.10672	0.0703725	0.0406336
CA365937	Bifunctional polynucleotide phosphatase/kinase	-0.314186	0.526359	-0.620219	-0.0699227	-0.411075	-0.179349	0.210153	0.347005	0.387584	0.968302	0.870508	0.247763	0.348214	1.73087	0.47569	1.58228	1.0636	-0.265552	0.194106	0.381202	0.0988219	0.153266	0.0321689	0.399175	0.00968547	0.167698	0.0362041	0.0443354	0.0739928	0.0198202	0.0374377	0.456202	0.0789542	0.0146547	0.187795	0.00608498	0.0421776	0.602509	0.539642	0.186778
CA365940	Signal peptide-CUB-EGF-like domain containing protein 1	-0.242565	0.324668	0.0399218	-0.0918048	0.00446768	-0.119006	0.0337764	-0.580315	0.113338	-0.00402741	0.202744	0.0805962	-0.0326828	0.192666	-0.000833034	0.0520331	0.0682805	0.0636945	0.0747184	-0.0658263	0.328684	0.00515906	0.854458	0.0296801	0.962212	0.0928237	0.467618	0.109193	1	0.984637	0.390171	1	0.846165	0.258512	0.995519	0.670402	0.603531	0.729903	0.623312	0.589577
CA366068	Programmed cell death protein 5	0.144961	0.0846278	-0.452889	-0.186027	0.243351	0.113387	0.121479	-0.193131	-0.541719	-0.679244	0.143439	0.529477	0.180051	0.179686	-0.191288	3.00521	-0.835188	0.146745	0.115851	0.124974	0.00225546	0.212752	3.15869e-06	0.00204144	0.000267063	0.01671	0.575066	0.0312009	1	0.363985	0.483182	1	0.654907	0.494726	0.475036	1	1	0.475566	0.706757	1
CA366296	Src kinase-associated phosphoprotein 55-related protein	-0.00989341	-0.0112907	-0.195124	-0.00436135	-0.292389	-0.132711	-0.374366	-0.0482614	0.0993814	0.232551	-0.0745705	0.172005	-0.0488806	0.187276	0.334576	-0.124367	0.287447	0.53832	0.314907	0.346524	0.754741	0.754409	0.00721604	0.919282	9.11125e-07	0.0121614	0.00119571	0.251863	0.671582	0.281404	0.672891	0.239287	0.686608	0.388398	0.121239	0.502803	0.189921	0.0107927	0.0714173	0.0886629
CA366315	Transcriptional repressor protein YY1	0.0621117	0.118541	-0.0348151	0.0402805	0.0219886	-0.0342418	0.0122326	-0.0297182	0.122127	0.0656174	0.380718	0.152829	-0.0210972	0.312848	0.0655721	-0.082377	0.000809493	0.0592519	-0.0374179	-0.0391931	0.0498356	0.00140015	0.344133	0.254053	0.545033	0.491701	0.65537	0.57584	0.201029	0.728757	0.103168	0.229139	0.811089	0.178177	0.663134	0.620642	0.996408	0.706684	0.793989	0.778171
CA366393	Mannan-binding lectin serine protease 2-1	-0.0405113	0.289331	-0.0143144	0.408071	0.319256	0.659884	-0.104366	-0.21913	0.058557	-0.346711	0.0981686	0.118308	-0.707152	0.179679	0.0970054	-0.0122598	0.0346922	0.107643	-0.47311	-0.557019	0.63182	0.000805458	0.812884	0.00338565	2.91168e-05	1.09326e-06	0.563462	0.00568197	0.802132	0.0306737	0.71303	0.453887	0.1662	0.249514	0.458802	0.934195	0.827772	0.594731	0.102272	1
CA366403	Heat shock 27 kDa protein-1	0.0944153	-0.0297745	0.190594	0.25806	0.195285	0.0914607	0.30388	0.410786	0.28189	0.136756	0.33564	0.486855	0.303049	0.665197	1.08708	0.794975	0.0178929	1.35693	1.39355	1.01095	0.000620311	0.405229	1.10572e-05	1.4853e-07	0.000130135	0.00769834	5.39396e-05	4.96778e-09	0.0784973	0.365118	0.0988024	0.0505864	0.0307954	0.00846893	0.0104856	0.00347217	0.850419	0.000227389	0.000660371	0.00169051
CA366462	Apoptosis regulator Bcl-X	-0.0943311	-0.0234851	-0.0806392	0.123365	0.0521265	-0.122148	0.13394	-0.230172	0.13902	-0.167326	-0.318137	0.264167	-0.242862	-1.50311	0.0546689	-0.442244	0.0960063	0.228299	0.298492	0.306432	0.0030695	0.740345	0.00520163	0.0498754	0.184443	0.0746979	0.104625	1.24197e-07	0.535972	0.434666	0.379262	0.221285	0.160513	0.0339431	0.751011	0.319654	0.647966	0.563683	0.212711	0.252126
CA366489	Multidrug resistance protein 3-1	-0.256446	-0.858574	-0.00516228	-0.006827	-0.481781	-0.208203	-0.717741	-0.771952	-0.327593	0.0588272	-0.229038	-0.364819	-0.409809	-0.184317	-1.02313	-1.06356	-0.409402	-0.554735	-0.904916	-0.804818	1.92342e-06	3.29247e-06	0.884109	0.835464	4.55163e-09	0.00395298	5.76999e-07	1.09909e-09	0.188861	0.701351	0.293619	0.0719238	0.0987119	0.490483	0.0075968	0.000547331	0.0157744	0.0290458	0.00797699	0.0093986
CA366512	Alcohol dehydrogenase [NADP+]	-0.0739755	-0.139268	0.0413873	-0.435965	0.154375	-0.0387003	-0.13534	0.164987	-0.796586	-1.24509	-1.32642	-1.09994	-1.00724	-0.720127	-1.24028	-1.61987	-1.5319	-2.05307	-1.4211	-1.68602	0.140532	0.0283059	0.359884	2.56422e-07	0.000121889	0.649721	0.0324629	6.01768e-06	0.0135673	0.00122173	0.00363141	0.00316477	0.000118595	0.0120894	0.00300404	0.000164413	3.11598e-05	6.21419e-05	6.59576e-05	0.00011357
CA366535	T-cell activation Rho GTPase-activating protein	0.975986	0.860209	-0.0361354	0.491614	0.0373121	0.108774	-0.232048	0.294603	-0.190545	0.273663	0.179222	0.176156	0.121842	-0.116006	0.25907	0.69125	1.11912	0.429386	-0.0850905	-0.1734	1.0589e-11	1.27721e-08	0.0480941	2.37185e-07	0.372054	0.127578	0.0460149	1.57075e-05	0.232988	0.102847	0.283192	0.396278	0.355848	0.459352	0.247	0.00076473	0.000578782	0.143268	0.791524	0.377118
CA366558	Steroid hormone receptor ERR2	0.213413	-0.0410203	0.0368014	-0.0323754	-0.140167	-0.188656	-0.0115061	0.18323	0.155049	0.388916	0.22877	0.340989	0.289539	0.393481	0.421503	0.526116	0.501144	0.680104	0.496392	0.454001	3.83432e-05	0.0872107	0.252989	0.132992	1.82972e-05	7.44179e-06	0.750486	7.03363e-08	0.439803	0.00787705	0.0862329	0.0308638	0.0193763	0.0170554	0.0565417	0.00204002	0.013812	0.00252615	0.00651221	0.0495722
CA366564	Huntingtin	-0.778305	-0.424738	-0.340965	-0.414465	-0.962771	-0.510311	-0.340198	-0.617032	0.023191	0.202336	0.287472	0.652222	-1.08642	0.113702	-0.47935	-0.798505	-2.36173	-0.714966	0.565602	0.640175	1.0439e-08	0.00946668	2.38771e-05	2.11206e-05	4.12797e-10	1.25393e-06	0.485484	3.08873e-05	0.928349	0.442836	0.205727	1	1	0.712429	0.38518	1	1	1	0.0334725	0.131013
CA366604	Interleukin enhancer-binding factor 3 (M-phase phosph	0.0610252	0.0513856	-0.2145	-0.110447	0.211737	0.381144	-0.390647	-0.0286154	-0.163001	0.0843197	0.271087	0.116499	-0.0515425	-0.704021	0.651288	0.386168	0.620148	0.785971	0.0918606	0.398286	0.408337	0.358465	0.00741285	0.241751	0.14283	0.0154993	0.00740652	0.574568	0.344405	0.687224	0.197282	0.796089	0.807542	1	0.119087	0.45283	1	0.254703	0.712034	0.166179
CA366608	CASP8 and FADD-like apoptosis regulator precursor	0.284444	0.133065	0.536027	0.484256	0.569164	-0.132059	0.728395	0.238376	0.703677	0.099164	0.177939	0.657641	0.618566	0.161916	0.130436	0.220391	0.167545	0.186735	0.118023	0.0383552	0.000829488	0.0301553	0.000589736	0.0419248	0.00609085	0.372526	0.0249809	0.135035	0.101693	1	0.391838	1	1	0.37874	0.336849	0.255569	0.437123	0.319452	0.581465	0.792041
CA366631	B7-H1	0.466455	0.281575	0.0457306	-0.339437	0.262284	0.192412	-0.026887	0.438865	-0.11973	0.377139	0.0373406	-0.287821	-0.0441246	0.013268	0.30686	0.518225	-0.410619	-1.26865	-0.128037	0.435802	0.00209385	0.00204108	0.698509	0.00257443	0.101052	0.105875	0.891974	0.000771742	0.486344	0.0653359	0.914904	0.293897	0.787995	0.960838	0.167904	0.119903	0.170898	0.0272871	0.576468	0.0161974
CA366743	Serine/threonine-protein kinase 25	-0.0029401	0.176996	-0.253116	0.145062	-0.163454	-0.101226	-0.277654	-0.50548	-0.212209	-0.292376	0.299436	0.179059	0.0805422	0.22979	0.758432	0.214523	0.146212	0.136214	-0.627166	-0.788363	0.985317	0.160471	0.0139567	0.467958	0.00691637	0.159563	0.17316	0.0327497	0.688889	0.517246	0.360161	0.159294	0.637805	0.241062	1	0.0724904	0.378817	0.44931	0.100069	1
CA366800	Transposase-45	0.0377877	-0.125009	-0.16066	-0.0648658	-0.32448	-0.203587	-0.224726	-0.174349	0.25341	0.178113	-0.0220196	-0.00812073	-0.0152215	0.134352	0.293129	0.286452	0.394491	1.16112	0.702342	0.460997	0.307578	0.00676328	0.00522615	0.00598356	2.77238e-06	1.31243e-05	0.003659	2.06834e-05	0.101901	0.197436	0.908156	0.961735	0.930557	0.415314	0.0887588	0.0964716	0.0386196	0.000771304	0.00428952	0.0426865
CA366892	Unc-112 related protein 2	-0.271758	-0.281554	0.0186063	0.0692811	-0.163691	-0.407375	0.110813	0.726015	-0.344298	0.441692	0.181375	-0.565676	0.109931	-0.0150807	1.0991	0.102704	0.162829	1.41129	1.90474	1.36131	0.000553906	0.000564835	0.641352	0.156635	0.000690571	1.58631e-06	0.0096705	8.17754e-07	0.4929	0.147721	0.496961	1	0.784965	0.940531	0.0303335	1	0.22563	0.172519	0.000221182	0.00110701
CA367002	Heat shock protein 75 kDa-1	0.147165	0.0709812	-0.597138	-0.290948	0.0327469	0.200101	-0.160771	-0.476183	-0.423466	-0.216295	-0.0561818	0.328573	-0.112349	-0.159292	-0.565058	0.0389932	-0.357206	-0.0874438	0.525338	-0.30346	0.11285	0.291797	4.25734e-05	0.0491945	0.381825	0.255278	0.0431853	5.0737e-09	0.0398076	0.31853	0.743006	1	0.790947	0.478887	0.296066	0.815924	1	0.624443	0.0649225	0.597521
CA367029	Rho guanine nucleotide exchange factor 5	0.116616	0.0767458	0.150271	0.259698	0.0111073	0.118891	-0.355691	-0.104639	-0.10818	-0.135923	-0.152986	0.177519	0.189671	0.0200605	-0.00475392	-0.0563262	0.649499	0.286	0.0604168	0.171042	0.0692148	0.443345	0.188467	9.93493e-05	0.800271	0.108283	0.0200621	0.0229853	0.638748	0.590853	0.454075	0.379202	0.123088	0.946575	0.977722	0.753761	0.0970233	0.195873	0.687386	0.493126
CA367101	Lymphatic endothelium-specific hyaluronan receptor LYVE-1	0.499711	0.792671	0.177286	0.0368169	0.407506	1.02505	0.075968	-0.0962884	0.408139	0.112584	0.109908	-0.04698	-0.110512	0.47379	-0.0999796	-0.132222	-0.0674059	0.13567	-0.00822829	-0.0274491	0.000331697	0.0029946	0.481767	0.943923	0.00123594	1.10443e-08	0.338333	0.328	1	0.388987	0.604723	0.760647	0.488197	0.0380111	0.580967	0.470237	0.607382	0.465611	0.951615	0.869066
CA367172	Cyclic-AMP-dependent transcription factor ATF-6 alpha	0.0357996	0.18534	-0.266665	-0.502519	-0.31418	-0.361151	0.127188	-0.142157	0.234211	0.190445	-0.00319401	-0.134793	-0.518707	0.16689	-0.160061	0.0169352	-0.0527756	0.0819234	0.775951	0.83899	0.625606	0.06716	0.0142651	0.0102197	0.0253987	0.000222894	1	0.0491871	0.59375	0.305709	0.983358	1	0.0809624	0.36855	1	0.888074	0.766441	0.582328	0.033056	1
CA367176	5-aminolaevulinic acid dehyratase	-0.360091	0.291652	-0.594781	-0.389745	-0.753709	0.124375	-0.0924001	-0.357912	-0.900468	-0.0255608	-0.0324403	-0.733262	-0.130017	0.283344	-0.152013	-0.159235	-0.0146959	0.0196567	-0.0287865	-0.213513	0.0142264	0.000838871	0.000199908	0.0597668	0.00691214	0.10192	0.0906387	0.00534798	1	0.885502	0.883175	1	0.412536	0.232139	0.32452	0.373244	0.936045	0.902878	0.869209	0.21001
CA367195	Complement factor Bf-1	-0.0103844	-0.0584935	-0.113443	0.0654894	-0.257687	-0.201089	0.113959	0.470455	0.585218	0.685627	0.441969	0.402921	0.425395	0.652684	0.684027	0.729989	0.792289	0.556125	0.718224	0.687545	0.714368	0.19062	0.00650361	0.0492779	0.000118376	3.34147e-05	0.0126351	1.26634e-10	0.00530123	0.00562917	0.0138793	0.0202045	0.0112836	0.00209384	0.00294306	0.00325898	0.000658826	0.0142893	0.0021978	0.021041
CA367288	Properdin	0.17905	0.0437321	-0.14816	0.114734	-0.138109	0.110263	-0.221791	0.201195	0.349903	0.0953178	0.295546	0.321438	0.095809	0.101508	1.34864	0.532809	0.714412	1.46301	0.318098	0.717441	0.00158697	0.300185	0.00318947	0.0594625	0.00580871	0.063893	0.00169706	0.0210789	0.122452	0.620437	0.250413	0.221168	0.639767	0.723518	0.000893788	0.0554105	0.0893031	0.00546436	0.259978	0.0412402
CA367615	Latent transforming growth factor beta binding	-0.666114	0.010211	-0.756648	-0.3859	-0.249857	-0.383425	-0.120258	-0.851623	-0.541408	-0.252	-0.413855	-0.270112	0.114432	0.15299	-0.502275	-0.117127	0.0430595	-0.00951197	0.712447	0.542892	1.49167e-05	0.854463	8.55714e-06	0.0139578	0.000680918	4.86441e-05	0.00477602	0.032163	0.18978	1	1	1	1	0.466223	1	0.607355	0.810431	0.959866	0.01264	0.0392839
CA367619	Programmed cell death protein 8, mitochondrial precursor	-0.297637	0.0833951	-0.436731	-0.457821	-0.0539961	-0.35065	-0.466822	-0.407475	-0.25167	-0.354231	-0.891554	-0.890617	-0.640765	-0.387247	-0.935303	-0.666356	0.0637099	-1.56742	-0.397625	-0.357285	0.000158213	0.764256	8.90552e-08	8.68874e-12	0.206308	0.000617861	0.0054766	3.54529e-12	0.265458	0.191605	0.0463097	0.00712249	0.0100161	0.0141292	0.00759854	0.00685859	0.713301	0.00979876	0.134145	0.274439
CA367667	FYVE finger-containing phosphoinositide kinase	-0.0467116	-0.491249	-0.0276149	-0.0818502	-0.113065	-0.0379132	0.060875	-0.0198062	-0.0731755	-0.255195	-0.233838	-0.257385	-0.0404952	-0.419364	-0.250967	-0.178945	-0.134828	-0.411345	-0.2059	-0.0436189	0.0655486	1.43938e-05	0.620666	0.387006	0.0465508	0.310645	0.25515	0.633331	0.569323	0.451743	0.308829	0.100447	0.74868	0.0385423	0.127877	0.252768	0.331506	0.0613213	0.314735	1
CA367764	Calmodulin-1	-0.0235292	0.0926205	0.0126319	-0.156743	0.195513	0.143833	0.446809	0.05959	0.488275	0.267331	0.256625	0.174763	0.748767	-0.387881	0.520515	0.804817	0.346151	-0.0768018	0.745968	0.756873	0.0869412	6.1966e-05	0.557125	3.47284e-05	0.000589952	0.00172917	1.10647e-08	0.00643621	0.0312173	0.137792	0.0967508	0.36167	0.00381309	0.292819	0.0200475	0.00127943	0.0190082	0.69856	0.00592704	0.0169561
CA367770	ADP-ribosyl cyclase 1	0.0140108	-0.0518954	0.0658607	-0.170994	0.122227	0.433973	-0.0510254	-0.243075	-0.00183716	0.0855343	-0.0339345	-2.26168	0.544006	-0.0182266	-0.0915641	0.002224	0.0109512	-0.195347	-0.106974	0.724926	0.617822	0.159064	0.0482683	0.00538229	0.183206	0.0190427	0.23023	0.0171617	0.990096	1	0.87883	1	1	0.955205	0.499245	0.990514	0.955827	0.340739	0.677782	1
CA367787	Bax inhibitor-1	0.890412	0.123188	0.568014	-0.261697	0.650991	0.0926909	0.0457388	0.140882	-0.0642986	0.519337	0.215578	0.0289457	0.317762	0.287329	0.119282	0.510187	0.626053	-0.0505727	0.508462	0.16745	6.72055e-10	0.148598	0.000222529	0.00283971	2.11384e-09	0.0272264	0.386492	4.40699e-06	0.800301	0.0187221	0.256692	0.824152	0.0794832	0.0764546	0.22538	0.0202608	0.00213508	0.780803	0.100751	0.509237
CA367903	Procathepsin L-1	0.625593	0.463819	0.618536	-0.0326192	1.05484	1.29823	0.587682	0.746755	0.244698	0.269264	0.281459	-0.164237	0.200823	0.611056	0.11359	0.206086	0.651802	-0.671511	0.335992	0.187203	1.36286e-08	0.000132261	2.60324e-09	0.545083	7.95704e-11	3.31226e-07	4.69441e-05	2.07756e-14	0.197541	0.0876226	0.0684256	0.37819	0.0799148	0.00651741	0.577407	0.261164	0.00195952	0.0671327	0.283096	0.407949
CA367914	Forkhead box protein O3A	0.0950651	-0.0576519	0.0540412	0.0897448	0.000341583	0.426961	-0.00455696	0.0158293	-0.550366	-0.328488	-0.0808966	-0.350284	-0.928665	-0.410754	-0.219467	-0.164231	-0.107073	-0.360512	0.755666	-0.0317817	0.145231	0.1278	0.457036	0.390711	0.998274	0.00423521	0.892271	0.772326	1	0.520876	0.704206	1	1	0.0738164	0.324553	0.36999	0.532293	0.137333	1	0.865005
CA368052	Myosin-like BCL2-interacting protein	-0.248582	-0.544536	-0.392565	-0.264132	-0.1444	-0.639432	-0.226744	-0.265475	-0.360619	0.38878	-0.285416	0.00901212	0.0744501	-0.322949	-0.06885	-0.125178	-0.0238091	-0.32461	-0.581998	-0.321979	0.000424969	0.00313925	0.00021553	0.00646253	0.00658161	0.00524043	0.467523	1.56866e-06	1	0.0688174	0.0767764	1	0.792587	0.116594	1	0.541948	0.891129	0.141983	0.0267022	1
CA368189	MAPK/ERK kinase kinase 6	-0.0372398	-0.049723	0.143568	0.220328	-0.13667	-0.199308	0.197862	0.251732	0.268779	0.25685	0.608179	0.218066	0.331162	0.0254598	0.399725	0.805335	0.90711	0.355642	0.650266	0.518383	0.0133044	0.01665	0.000418716	1.93618e-06	0.000533873	6.81491e-06	0.000165652	7.10019e-09	0.124959	0.168477	0.00479803	0.203884	0.0501654	0.939602	0.0146175	0.00537758	0.00109165	0.133817	0.00539808	0.0307972
CA368198	GDP-mannose 4,6 dehydratase	-0.114239	-0.0929497	-0.479212	-0.295937	-0.0982654	-0.287828	0.0625652	0.500413	0.31982	0.265325	-0.0546462	-0.0182924	-0.0229648	-0.175518	0.757402	-0.0401844	0.000809551	0.173859	1.76874	1.09683	0.272634	0.0210809	9.72089e-05	0.0281549	0.138214	0.00196654	1	0.000103081	1	1	0.839853	0.908554	0.874427	0.349519	1	0.75793	0.996572	0.174277	0.000182386	0.00403787
CA368203	Transposase-55	0.115072	0.0552589	0.166552	0.163896	-0.0671095	-0.0450533	-0.418774	-0.257517	0.166409	0.26003	-0.223648	-0.465462	-0.325311	0.10272	0.637134	0.0640504	0.103456	2.37475	1.47965	1.04717	0.0378031	0.0471493	5.8368e-05	2.24626e-06	0.207574	0.12779	5.39199e-06	1.03051e-06	0.197319	0.0760546	0.210698	0.0300198	0.0898984	0.494753	0.0272808	0.614874	0.425876	4.23268e-05	0.000789843	0.0014486
CA368230	Selenide water dikinase 2-2	0.050374	0.154796	0.0184202	0.0935571	0.109561	0.110486	-0.0562444	-0.0522188	0.176801	-0.0775673	0.446905	0.0438621	0.0403984	0.625988	0.0783992	-0.135676	-0.205003	-0.00850428	-0.0488682	0.000317569	0.0794445	0.00563715	0.479151	0.00407355	0.0118547	0.0048326	0.292376	0.464905	0.179867	0.577934	0.184606	0.817841	0.803083	0.141558	0.636702	0.456715	0.144341	0.958594	0.765834	0.998104
CA368283	MAPK/ERK kinase kinase 1-2	-0.143602	-0.153381	0.109689	0.192549	0.00119033	-0.0584151	-0.293256	0.0459805	-0.0872109	0.0629108	-0.032894	-0.0551266	-0.0567552	-1.00666	0.217247	-0.122274	1.06232	0.0854856	0.0934217	0.0934332	4.14657e-07	2.15758e-05	0.00149593	5.52587e-06	0.96624	0.0357027	1.6016e-07	0.00135676	0.507348	0.568839	0.791287	0.743909	0.708025	0.000124362	0.147858	0.190637	0.080575	0.433341	0.559752	0.537682
CA368371	Adenosine monophosphate deaminase 1	-0.471704	0.0353962	-0.536821	-0.403187	-0.486309	-0.243366	-0.172543	-0.233816	-0.102344	-0.233194	0.858019	-0.433725	-0.147218	-1.89515	-0.154651	-0.0903468	-0.549683	0.145137	0.284805	0.278655	0.0353536	0.688908	0.00359027	0.00756742	5.21916e-05	0.0027276	0.086617	0.00338178	0.653376	0.450458	1	0.247007	0.518877	1	0.540172	0.813037	1	1	0.336068	0.469517
CA368411	Phosphatidylethanolamine N-methyltransferase, isoform 1	1.17847	0.694041	0.186734	0.489381	0.827786	0.66847	-0.0401013	0.0242001	0.429464	0.291447	1.9229	0.862337	0.320572	0.0924995	0.826087	1.77431	0.861529	2.36306	0.119698	0.499295	0.00938196	0.00187866	0.0472057	0.00436161	7.82464e-05	0.0050032	0.900897	0.850996	0.0875064	0.437999	1	1	0.460334	0.712153	1	1	0.0461726	1	0.686581	0.521128
CA368533	Vitronectin	-0.0575956	0.0890491	-0.302667	-0.308494	-0.29345	-0.0657943	-0.628589	-0.614966	-0.8501	-0.402909	-0.320008	-0.107703	0.155379	-0.336326	-1.3265	-0.504498	-0.155324	-1.10549	-0.89124	-0.678399	0.326724	0.317406	0.000426153	6.46777e-05	7.31376e-06	0.310897	4.18095e-07	1.58264e-11	0.00636713	0.0411479	0.193898	0.408755	0.274176	0.0636068	0.00110916	0.00857058	0.250256	0.000708608	0.00114272	0.0121721
CA368565	Interleukin enhancer binding factor 2	0.0841378	-0.0091094	0.0619212	0.0689214	0.147238	0.156938	0.195625	0.275036	0.315053	0.390232	0.3049	0.208676	0.373315	0.244997	0.530943	0.320759	-0.563726	-0.130329	0.789251	0.553465	0.0668031	0.906007	0.117368	0.0880239	0.00451099	0.0393861	0.14162	0.00865393	0.0924782	0.0445989	0.126484	0.511594	0.0289688	0.59921	0.0475726	0.209602	0.129943	0.807873	0.0117656	0.0607651
CA368571	Complement component C7	0.201878	0.63054	0.48227	0.0519414	-0.0804349	0.0991087	-0.129536	-0.107468	0.242464	-0.0930408	-0.198729	0.833606	-0.043738	0.00443466	-0.193998	-0.145233	-0.177132	-0.264097	0.36808	0.0312542	0.000373974	5.16731e-05	0.000379252	0.478486	0.0651923	0.236139	0.453622	0.431692	1	1	0.211891	1	0.732223	0.978416	0.29658	0.34348	0.313984	0.214956	0.18546	0.897804
CA368586	52 kDa repressor of the inhibitor of the protein kinase	-0.0545254	-0.0503408	-0.0205225	0.11759	-0.0378345	-0.97545	0.122252	0.18004	0.0128578	0.083927	-0.0796998	-0.0238997	-0.0321606	-0.215873	0.00511795	0.0783832	-0.0331163	-0.00367722	0.19215	0.046879	0.174975	0.0433517	0.794675	0.373518	0.669659	0.101805	0.294651	0.614191	0.928978	0.443141	0.732415	0.896882	0.868322	0.255246	0.969173	0.580475	0.836013	0.98684	1	0.743401
CA368622	T-complex protein 1, subunit 5	-0.227951	-0.00619257	0.0276224	0.156349	0.0461329	-0.0245282	0.986748	0.0816834	0.690391	1.0129	0.800609	0.718692	0.928002	1.00245	0.164672	0.687545	0.0950681	-0.13767	0.519216	0.305573	0.00112087	0.943901	0.321813	0.00973895	0.120103	0.62034	3.90441e-05	0.0785868	0.00946011	0.00238571	1	1	0.0054821	0.150069	0.567658	0.0294358	1	1	0.168365	0.250953
CA368666	Brefeldin A-inhibited guanine nucleotide-exchange protein 1	-0.00960386	-0.127151	-0.319395	-0.126034	0.0774168	0.0158393	-0.598531	-0.206775	-0.129257	0.236975	-0.151722	0.0163815	-0.379695	-0.242544	-0.195238	-0.175688	0.0226785	-0.194072	0.309316	0.577185	0.828109	0.232216	0.100477	0.00568136	0.268841	0.940302	0.108501	0.0490034	0.574163	0.442077	0.376321	1	0.316326	0.144258	0.286403	0.357996	0.846995	1	0.339675	0.218727
CA368716	Membrane-bound transcription factor site 2 protease	0.00334702	-0.0956618	0.168661	0.12325	0.0727212	0.0778593	-0.191377	0.156516	0.162039	0.350031	-0.381822	0.131879	0.110981	-0.17525	0.779399	-0.172075	-0.280512	1.70834	0.993754	0.400288	0.960657	0.140242	0.0193205	1.45268e-07	0.0625024	0.0243491	0.455209	0.000749736	0.528604	0.198965	0.167285	0.62034	0.610489	0.394975	0.00899457	0.428446	0.477653	0.00017175	0.000203994	0.0576444
CA368739	BCL2-associated athanogene 1	1.05526	0.780654	0.705902	0.219743	0.524945	0.731851	0.575936	0.589213	0.560265	0.178476	0.0907968	0.372931	0.302937	-0.457971	-0.256712	-0.6401	-1.20458	-1.01972	-0.631391	-0.52348	1.90971e-07	9.81542e-06	5.93436e-08	0.00469214	1.86001e-06	7.91572e-07	0.00260051	5.59845e-07	0.07456	0.447556	0.744451	0.290838	0.355244	0.0481962	0.364543	0.0416948	0.00946419	0.0289366	0.00251439	0.058806
CA368764	Xaa-Pro aminopeptidase 2	0.396583	0.323516	-0.0809283	0.018596	0.0433895	3.68557e-05	-1.01063	-1.21104	-0.599358	-1.22722	-1.49266	-0.26273	-0.958586	-1.15921	0.0576163	-1.07884	-0.0639563	0.898766	-0.773187	-0.805192	0.0143204	0.00120137	0.0016959	0.639651	0.704613	0.999709	0.00154867	2.06275e-06	0.0171965	0.00479867	1	0.513305	0.0246786	1	0.889804	0.111543	0.906446	1	0.0130772	0.0627197
CA368961	78 kDa glucose-regulated protein precursor	-0.0116526	0.216143	-0.301202	1.00631	0.849981	1.19646	1.33983	0.504735	0.615343	0.820586	2.21095	2.38341	1.59274	1.98759	1.31255	1.86979	0.237253	1.40796	0.326754	1.10089	0.866846	0.00983231	0.000382397	1.41614e-06	1.09388e-09	7.69808e-11	1.97001e-10	1.38792e-10	0.0165715	0.00187059	6.33045e-05	2.94724e-05	0.000143388	0.000127887	0.000964478	1.9614e-05	0.22986	0.000563079	0.0358521	0.000621688
CA368962	Chemokine-like factor family member 3	0.350325	0.0677136	0.0447411	0.186249	-0.229501	0.0440361	0.132899	0.0194398	0.0886064	0.606543	-0.0566716	0.0251589	0.397448	-0.166089	-1.17252	-0.27933	-0.0185917	-0.152987	-0.0089988	-0.0616921	0.000760894	0.464006	0.834985	0.433044	0.0490316	0.511178	0.335032	0.836648	1	1	0.858731	0.869578	1	0.471664	1	1	0.912032	0.319231	0.98119	1
CA368991	Baculoviral IAP repeat-containing protein 6	-1.17842	0.0806663	-0.148645	0.259962	-0.0700429	0.257297	0.238167	-0.1096	0.438243	0.582292	0.022252	0.746147	0.500091	0.0549904	0.055801	0.155472	0.0801532	-0.03104	-0.614057	-0.0388775	9.74918e-06	0.282914	0.23638	1	0.306801	0.000449231	0.0202505	0.0131465	1	0.120962	0.91833	1	1	0.772321	0.745507	0.434152	0.644099	0.846741	0.122725	0.792354
CA368994	Tyrosine-protein kinase Jak1-1	0.0229844	0.0945291	0.1382	0.0559356	-0.0410317	-0.173328	0.285255	0.159638	0.383235	0.681845	0.57003	0.0279979	0.270894	1.66407	0.202629	0.0245543	0.613206	0.745188	1.30027	0.949953	0.365753	0.0290964	0.00481992	0.219151	0.412422	0.0412118	0.00980555	0.00227354	0.0912841	0.0125966	0.213874	0.923125	0.342677	1	0.33839	0.898563	0.224714	0.0418671	0.000887993	0.00130043
CA369000	Glutathione peroxidase 1	0.175092	0.177584	-0.392011	0.308993	-0.419386	0.0556	0.232168	-0.184576	0.214049	0.28605	-0.160936	0.235216	-0.195489	0.199049	0.246482	1.0496	0.0975687	-0.0533593	-0.236825	0.419557	0.000929339	0.000168364	0.0352772	0.000640035	0.000332237	0.280902	0.084188	0.0126871	0.474713	0.507937	0.501104	0.320565	0.650279	0.345877	0.321358	1	1	1	0.239304	1
CA369064	G1/S-specific cyclin D1	-0.330393	0.335768	-0.0166059	0.31696	-0.193411	0.431052	0.581517	-0.519529	0.00598285	-0.0021433	0.183229	0.0736232	0.0895447	0.305819	-0.0231295	0.11264	0.124831	0.120998	0.0186147	-0.000427302	3.16727e-05	4.08661e-05	0.862826	0.0434914	0.00325804	8.49617e-05	0.0419912	0.0161745	1	0.986711	0.285154	0.635004	0.605883	0.216316	0.87981	0.567791	0.480662	0.542218	0.886721	0.99663
CA369100	TEL/JAK2 fusion protein	-0.113098	-0.762105	0.0832537	-0.349028	-0.267265	-0.55951	0.203239	-0.000694859	-0.021557	0.210107	-0.235285	-0.180748	0.129217	-0.317882	0.0792658	-0.690912	0.202044	-0.204379	0.188192	0.00705963	0.000266737	0.0158796	0.347476	0.0153232	0.188513	2.88607e-05	0.0427915	0.986948	1	0.564163	0.260612	1	0.688604	0.17116	1	0.061063	0.173329	0.197162	0.465533	0.965435
CA369101	Phospholipid hydroperoxide glutathione peroxidase B	0.0514759	0.137904	-0.261694	-0.187767	0.163698	0.00300431	-0.0353844	0.325745	0.286966	0.286526	0.139745	-0.156146	0.278839	1.09198	-0.192764	0.291851	0.583288	-0.528684	0.362728	0.816297	0.674176	0.00128765	0.000540339	0.000310056	0.000496806	0.984759	0.896485	5.09091e-06	0.239152	0.196487	0.615156	0.410183	0.190177	0.0568743	0.610267	0.311123	0.292678	0.224792	0.198546	0.0274082
CA369192	ATP-binding cassette D3	0.000893777	0.149694	-0.327808	-0.460706	-0.957315	-1.99837	-0.605605	-0.386311	-0.0838128	-0.453215	-0.534623	-0.733048	-0.767938	0.0460181	-0.112327	-0.356076	-0.0757408	-0.0215458	0.0595797	0.0824318	0.983613	0.000207416	0.000259906	0.00200594	5.34039e-09	7.74976e-09	0.000102339	1.34935e-05	0.719479	0.10297	1	0.0188896	0.00505348	1	0.673012	0.295571	0.856207	0.970132	0.711309	0.809159
CA369202	Growth arrest and DNA-damage-inducible GADD45 beta	1.09807	0.240345	1.34988	0.217679	1.06384	0.445689	1.51413	0.79145	1.63978	1.65072	1.38818	1.10574	1.50761	1.74989	0.592599	1.7035	0.151098	0.076157	0.626177	0.887855	9.69894e-07	0.0034425	1.23277e-07	0.0896978	1.42018e-07	1.31531e-05	0.000826619	0.0106711	0.00300444	0.0109331	0.0128433	0.0255051	0.0116706	0.0184259	0.0464556	0.0106741	0.640365	0.829046	0.0959779	0.0699891
CA369420	Lymphocyte pore forming protein	0.162315	0.059104	0.0434532	-0.040921	0.201571	0.234486	0.502189	0.154579	0.409582	0.516788	0.614479	0.106819	0.0763101	0.567533	0.342439	0.567291	-0.0140991	-0.126815	0.382585	0.585735	5.17456e-06	0.123713	0.276741	0.738235	0.00328443	0.00484415	0.017309	4.81035e-05	0.129861	0.0705009	1	0.776171	0.750936	1	0.124423	0.00390671	0.947891	0.500853	0.0374654	0.0300975
CA369439	Neural crest transcription factor Slug	-0.326943	-0.744562	-0.255509	1.74396	-0.468716	-0.188706	-0.00859528	-0.172349	-0.0962573	-0.164699	-0.0582562	0.0770683	0.782275	-0.107041	-0.158768	-3.69594	-0.0267065	-0.243203	0.0487599	-0.322777	0.015933	0.00468688	0.0107643	1	0.120913	0.000854936	0.820002	0.622079	0.533454	1	0.644063	0.56779	1	0.588221	0.301571	1	0.876271	0.312784	0.799156	1
CA369440	NAD(P)H menadione oxidoreductase 1, dioxin-inducible	-0.111219	-0.227227	0.0373054	0.131085	0.462815	0.503382	0.00246392	0.192483	0.291814	0.0801602	-0.0871559	0.447751	-0.925495	-0.137927	0.109401	0.0167488	0.217941	-0.594586	0.517227	0.434049	0.0126145	0.000267644	0.535909	0.0795171	5.08766e-05	0.000278253	0.997051	0.0526959	1	0.75948	0.675951	1	0.204233	0.16241	0.518564	1	0.150642	1	0.18879	1
CA369467	5-lipoxygenase activating protein	0.068132	-0.01811	0.303769	0.40078	0.0788456	-0.124454	-0.281762	0.691172	0.0195192	0.0541686	0.510066	0.71152	0.00202009	0.745433	1.92869	0.839119	0.416842	2.56252	1.99341	1.56729	0.138781	0.65935	4.0895e-07	1.09665e-09	0.102229	0.00018349	0.00418422	2.21801e-09	0.895195	0.767157	0.0624192	0.00508722	0.986515	0.00281618	2.59207e-05	0.00179474	0.03251	2.56957e-05	0.00013399	7.90223e-05
CA369498	Clostridium enterotoxin receptor	0.565866	-0.101647	0.525098	-0.0603812	0.093169	-0.00695224	-0.0831691	-0.461773	-0.222864	-0.672838	-0.0825931	-0.101065	-0.0550135	0.117498	-0.238724	-0.153391	-0.202977	-0.139129	-0.319081	-0.20363	2.09187e-08	0.0138614	0.00521974	0.141545	0.0174613	0.929433	0.0402666	0.0066673	0.124922	1	0.697471	0.431919	0.720177	0.613056	0.160964	0.488435	0.355588	0.409283	0.169146	0.329317
CA369542	NAD-dependent deacetylase sirtuin 3, mitochondrial precursor	-0.0636425	0.00325678	-0.609925	0.888184	-0.0873401	0.284061	-0.000973131	1.06527	-0.170964	-0.0101138	-0.110612	1.82406	-0.0644025	-0.181839	-0.109724	0.019287	0.0586386	-0.131875	0.606281	0.09242	0.0572272	0.908424	0.00916401	0.0868216	0.465047	0.0928126	0.984788	1	0.34063	0.946422	0.492403	1	0.676596	0.326486	0.596435	0.918193	0.737928	0.537366	1	0.598167
CA369597	Lysosomal acid lipase/cholesteryl ester hydrolase	0.00753873	-0.0722688	-0.0177106	-0.331981	0.875986	0.910012	-0.166668	0.0111024	-0.401436	0.392519	0.153124	-0.316762	0.228528	-0.0375631	0.00732356	0.190447	-0.486682	-1.22768	0.579733	0.456891	0.838047	0.395287	0.859931	0.026968	2.02401e-06	5.85748e-05	0.0117439	0.614961	0.0727196	0.106648	0.493044	0.359912	0.325311	1	0.963471	0.462209	0.408457	0.161266	0.0279777	0.162817
CA369653	Cellular nucleic acid binding protein	0.0328611	-0.121593	0.244198	-0.021453	0.109896	-0.15636	-0.0958814	-0.341306	-0.253147	-0.504851	-0.581128	-0.345765	-0.246783	-0.478167	-0.760365	-0.780449	-1.04946	-1.29787	-1.10885	-1.02146	0.203614	0.00158633	0.00012983	0.606001	0.0418424	0.0135766	0.164289	5.55394e-07	0.14862	0.0353592	0.0593156	0.256343	0.123216	0.0968709	0.00359542	0.00395344	0.00103275	0.00452989	0.000192448	0.000320707
CA369698	Tumor suppressor p53	-0.148624	-0.218651	0.0729987	0.0480692	-0.028729	0.134876	0.0481399	0.0902877	-0.085643	-0.012879	-0.199637	0.675034	0.00941904	-0.122279	-0.18948	-0.0431856	-0.0350111	0.0456548	1.39721	1.03157	0.0120969	0.0309402	0.325734	0.618372	0.76828	0.140424	0.36364	0.219836	1	0.941299	0.328058	1	1	0.517781	1	0.772562	0.862802	0.781551	0.000620043	0.0210303
CA369722	Peptidyl-prolyl cis-trans isomerase 9	-0.0505399	-0.15896	0.182918	0.00602113	0.114738	0.0196767	-0.142989	0.12106	0.53382	0.523747	0.677701	0.710476	0.245354	0.780028	1.36297	0.0368797	0.212633	2.06778	1.24787	0.737547	0.330015	0.0271882	7.82591e-06	0.867363	0.00431833	0.347932	0.282636	0.0240118	0.00732305	0.0169693	0.00247025	0.00418324	0.172287	0.0055626	0.000686203	0.893384	0.228513	0.000341991	0.000897321	0.00156
CA369803	HUS1 checkpoint homolog	0.0295371	0.287295	0.245614	0.0652861	-0.199282	0.122853	0.0988435	-0.104647	0.0167349	-0.0502871	0.0573528	0.0671083	0.0694524	0.0868356	0.110882	0.0733939	0.027974	0.0338359	-0.183358	-0.0311434	0.558332	0.070062	0.0446266	0.0418021	0.324553	0.414771	0.354952	0.0358777	0.914164	0.641855	0.792754	0.673552	0.668199	0.635978	0.553592	0.627146	0.860291	0.849535	1	0.860264
CA369896	Interferon regulatory factor 4-1	0.10939	-0.060999	0.270007	0.397202	0.0901221	0.0391209	-0.511784	0.0661646	0.309477	0.397632	-0.156218	-1.16559	0.16582	-0.0304875	1.10695	-0.393278	-0.738144	1.82619	1.45188	0.700323	0.00323807	0.102561	2.80388e-05	4.66399e-10	0.0501508	0.117618	0.0422955	0.0766346	0.177078	0.0206847	0.484441	1	0.314793	0.883258	0.0014347	1	0.146697	6.56347e-05	0.000196219	0.00942491
CA369915	Transposase-46	-0.00892237	0.0540335	-0.0763986	-0.0268938	-0.14484	-0.0570216	-0.41869	-0.275979	0.401297	0.37489	-0.0957063	0.00103057	-0.0684451	0.0448255	0.49461	-0.165752	0.0528633	1.78802	1.08878	0.6942	0.733134	0.00595376	0.183754	0.512827	2.35148e-06	0.292517	2.59447e-05	4.05734e-08	0.140383	0.0373549	0.663342	0.99597	0.570717	0.742691	0.0416022	0.189186	0.492729	3.5506e-05	0.000208648	0.0005482
CA369968	B cell lymphoma/leukemia 10	0.0681355	0.154008	0.0649464	-0.0761318	0.1145	0.0260843	-0.00719881	0.0310903	-0.00603947	0.0212731	-0.0429865	-0.0769312	-0.0291718	-0.232227	-0.157061	-0.0612163	-0.208908	-0.230048	0.0158614	-0.142761	0.0475897	0.0456438	0.0157248	0.336758	0.12369	0.578763	0.876038	0.403943	0.963848	0.908018	0.860028	0.656399	0.81939	0.162258	0.307595	0.551005	0.25291	0.133052	0.951903	0.369309
CA370046	Monoglyceride lipase	0.236082	0.155203	-0.265685	-0.312865	-0.00684995	-0.0572392	0.0490985	-0.142678	0.0601948	0.113348	0.103358	0.00892452	-0.766824	0.0750275	0.0836782	0.133618	0.0626051	0.00507769	0.696891	0.716219	3.8217e-05	5.26351e-05	8.9365e-07	2.51756e-06	0.93043	0.203947	0.241303	0.159329	0.651378	0.41899	0.651895	0.942847	1	0.789604	0.609454	0.357333	0.729752	0.975569	0.041896	0.0735581
CA370086	Transposase-47	0.00095677	-0.0575969	-0.176178	0.140868	-0.118185	-0.0976611	-0.19366	-0.272211	0.450421	0.232662	-0.0661156	0.11233	0.103997	-0.280618	0.239681	-0.110576	0.227776	1.48492	0.697903	0.40086	0.968439	0.188295	0.000151405	0.0137156	0.00919068	0.0810145	1.83818e-05	6.94824e-10	0.0563157	0.26563	0.708214	0.507653	0.462057	0.482894	0.219077	0.445877	0.108817	0.00082632	0.0020452	0.0460656
CA370123	Estradiol 17 beta-dehydrogenase 4	-0.0339682	0.138424	-0.124904	-0.129545	0.125951	-0.160039	-0.487698	-0.802725	-0.917778	-0.245547	-0.497106	-0.99347	-0.54848	-1.04064	-1.33063	-0.688857	-0.0518869	-0.808807	-1.31537	-1.39317	0.636436	0.421575	0.135655	0.130694	0.00132565	0.105444	0.000360002	1.54567e-10	0.008741	0.266535	0.00624962	0.0296325	0.031465	0.00932394	0.00347296	0.00244905	0.692294	0.0687669	0.000978078	0.00273737
CA370147	Lymphocyte specific interferon regulatory factor	-0.0178761	-0.395255	-0.536618	-0.0581608	-0.25287	0.0438693	-0.0342646	-0.0728675	-0.720443	-0.785299	0.222944	-0.00935954	0.0989174	0.349911	0.726981	-0.0589145	-0.035301	1.17507	1.41214	1.05015	0.825476	0.0210416	6.00159e-08	0.197314	0.00336392	0.430528	0.452812	0.257366	0.294438	0.21168	0.389438	0.946059	0.58872	0.373545	0.14586	0.739756	0.826643	0.143511	0.000810053	0.0140816
CA370300	CD2 binding protein 1-1	0.3897	0.0440118	0.380779	0.0564571	0.387316	0.0885992	0.0595853	0.190968	0.166217	-0.931998	0.0867917	0.028427	0.0366983	-0.0651599	0.155172	0.135464	-0.00858013	-0.0552274	0.30386	0.231219	0.0469263	0.54422	0.0187984	0.804493	0.00729578	0.0170344	0.226028	0.0455645	0.340487	1	0.78917	0.865387	0.776122	0.669331	0.402602	0.495691	0.964815	0.704669	0.219009	0.340555
CA370309	Toll-like receptor 3 -1	0.126718	-0.0273199	-0.164842	-0.0958751	-0.0655371	-0.0225834	-0.271351	-0.285662	-0.262544	0.307602	-0.340097	-0.365015	0.19089	-0.183902	-0.157975	-0.272764	-0.0218333	0.0404022	0.0483663	-0.0624738	0.0244973	0.116118	0.00173114	0.0665075	0.0421147	0.717444	0.00466544	0.000345116	0.191204	0.15317	0.513656	0.290469	0.374798	1	0.599136	0.553597	0.953459	0.822917	0.800269	0.836195
CA370329	Lysozyme C precursor	0.936497	0.412526	1.59582	1.48628	1.00846	0.531734	0.166996	0.672146	0.295465	0.493586	0.599851	0.398742	0.440727	2.49596	1.35608	1.38375	0.765139	1.04294	0.47586	1.29844	1.82604e-11	1.99657e-08	5.29191e-12	8.03346e-11	3.16276e-12	1.83165e-11	0.169705	9.00092e-08	0.245956	0.046635	0.0388246	0.163814	0.0587432	1.66505e-05	0.002326	5.35301e-05	0.0233143	0.0183776	0.0104468	0.000314596
CA370333	Melanoma derived growth regulatory protein	-0.152265	-0.545232	-0.132289	-0.306678	-0.0531122	-0.15763	-0.176359	0.140628	-0.541127	-1.2437	-1.47209	-1.20939	-1.12777	-0.951867	-0.626529	-1.46423	-1.32537	-1.2731	-0.360335	-0.238684	0.0057159	0.0532647	0.00114934	1.54102e-07	0.192416	0.0742878	0.0259033	0.0032749	0.0354705	0.000353536	0.00206166	0.000584119	0.000355459	0.0137862	0.0435354	0.000551071	0.000745221	0.00239312	0.149673	0.450017
CA370339	Nucleophosmin 1	-0.353672	-0.262972	0.448015	-0.0756968	0.269168	-0.148578	1.53202	0.282324	1.12766	1.58706	2.16764	1.53031	1.92128	0.824427	0.311539	1.02152	-0.100879	0.267717	0.881134	0.909592	1.71924e-06	0.0194153	5.69508e-09	0.0596301	3.61175e-05	0.00109321	7.87781e-07	1.54154e-10	0.00138404	0.000332557	5.2473e-05	0.000920816	0.000273028	0.0121947	0.172088	0.000581606	0.553991	0.260156	0.00304582	0.00361421
CA370369	Heat shock protein cognate 40	-0.28011	0.0782493	-0.71304	-0.684389	-0.248675	0.351714	-0.357471	0.633624	0.555878	-0.377598	-0.126955	0.562024	-1.31576	0.343668	0.649137	-0.0307849	-0.0477561	0.158545	0.0609784	0.101154	0.000160477	0.104537	2.99862e-07	8.89083e-07	0.000884801	3.44582e-05	0.397249	0.000716829	0.127612	1	0.470065	1	1	0.163282	1	0.901795	0.810508	0.366575	0.862664	0.56026
CA370435	Caspase 2	0.00541869	-0.0552187	-0.0871981	0.0133184	-0.237278	0.0370249	-0.0834179	-0.119677	0.347008	-0.100787	-0.249848	0.44506	-0.415865	-1.30645	0.736421	-0.526965	-0.180516	0.380508	0.922658	0.496201	0.900106	0.717535	0.037851	0.844379	3.88294e-05	0.552349	0.643988	0.0920141	0.171052	0.468028	0.321142	0.165159	0.143594	0.0856728	0.0790614	0.0951204	0.260629	0.649189	0.0027383	0.0770458
CA370579	Hematopoietically expressed homeobox	0.0740253	0.0705477	-0.018235	0.0694902	-0.722087	0.583553	-0.613791	0.234547	-1.10524	-0.400141	-0.185881	-1.02003	-1.108	-0.186218	-1.25108	0.206626	-0.37384	0.08305	-0.149296	-0.26749	0.027699	0.0365721	0.916207	0.407329	0.000292071	4.8631e-06	0.0122582	0.000108087	0.016477	0.109832	0.217808	0.0459542	0.028376	0.378888	1	0.259834	1	0.679777	0.608568	1
CA370601	Cytokine IK	-0.0482791	-0.358359	-0.132331	-0.100021	0.421225	0.00442998	0.143296	-0.251984	0.000490571	0.320462	0.0332228	-0.0370684	0.463179	-0.251006	-0.140766	-0.0493183	-0.106306	-0.175609	0.547424	0.588705	0.0686602	0.0274595	0.00438989	0.035223	0.0306129	0.906913	0.000478336	0.00143793	0.996189	0.245538	0.902597	0.84898	0.108093	0.208493	0.434158	0.744941	0.446464	0.207583	0.0790258	1
CA370661	Barrier-to-autointegration factor	0.0241258	-0.144332	-0.14181	0.172925	0.288972	0.396728	0.140848	0.00237483	-0.664007	-0.138801	2.7949	0.188606	0.650332	-0.0565195	-0.329022	0.257579	-0.754678	-0.111237	-0.255496	0.0564975	0.520279	0.00350764	0.00547743	0.0609291	5.44144e-05	2.49671e-06	0.119302	0.958164	1	0.635181	1	1	0.0240768	0.833554	1	0.541755	1	0.534173	0.16362	1
CA370663	T-cell leukemia associated homeodomain protein Tlx3b	0.110724	0.118502	-0.0960736	-0.129747	-0.214707	-0.0926868	-0.48294	-0.328924	0.139202	-0.111714	-0.389909	-0.00419744	-0.615355	0.059	-0.390381	-0.588198	0.0664311	0.526776	-0.400917	0.412531	0.152694	0.262823	0.301126	0.0457675	0.00691884	0.604163	0.0162766	0.00135995	0.604836	0.672628	1	0.989734	0.0956032	0.871156	1	0.281376	0.830633	0.374426	0.333509	1
CA370691	Cytochrome P450 27	0.129064	-0.00138337	0.100953	0.242763	-0.066116	0.113816	-0.460787	-0.213572	-0.0253326	0.068219	-0.909529	-0.0915916	-0.401788	-0.292873	0.577157	-0.730182	-0.528282	0.821789	0.472151	0.401922	0.00813874	0.968529	0.0475255	9.64177e-05	0.147678	0.00264701	6.27866e-05	0.000227506	0.894961	0.717368	0.0714154	0.759964	0.140037	0.563646	0.00812272	0.0333741	0.0888881	0.0203211	0.056185	0.0829502
CA370696	Complement control protein factor I-B	0.0255241	0.13393	-0.155051	-0.0579753	-0.0378049	-0.165357	-0.0706777	0.37068	0.0620217	0.0226384	-0.161093	-0.145586	-0.513159	0.395929	-0.0409597	0.725537	1.03566	0.0548396	0.0214128	-0.144113	0.628875	0.0288897	0.0183823	0.338759	0.479551	0.00615053	0.295237	7.88224e-08	0.772127	0.87184	0.403519	0.463651	0.0137846	0.0754364	0.814652	0.00107856	0.000441458	0.67673	0.898175	0.497434
CA370968	Chitinase1( Eosinophil chemotactic cytokine)	0.0899746	0.353667	0.0984649	0.0110067	0.106638	0.056888	0.0871419	-0.0432595	0.0433854	-0.0860789	0.0329294	-0.0319988	-0.0126071	-0.203969	-0.0974543	-0.0868632	-0.0743794	-0.24235	0.61138	-0.0234254	0.00153445	0.20403	0.0303784	0.716365	0.0598841	0.361167	0.156681	0.193027	0.744944	0.53615	0.898902	0.825575	0.940234	0.293917	0.536138	0.581486	0.678873	0.20888	1	0.895562
CA371001	Very-long-chain acyl-CoA synthetase	-0.0752315	-0.0835768	0.320157	0.174623	-0.301724	0.214097	-0.808947	-0.78794	-0.597524	-1.03401	-0.794463	-0.338205	-0.519709	-1.25411	-1.4306	-0.4139	-0.206321	-0.599132	-0.364076	-1.33207	0.142617	0.0061112	0.255832	0.517353	0.00285389	0.203734	4.39192e-07	3.22612e-09	0.00987424	0.00365026	0.0269172	0.163447	0.0170313	0.016488	0.00224718	0.0214873	0.147293	0.0327876	0.0955039	0.00260453
CA371005	T-Cell activation protein	0.20597	0.203796	0.217837	0.31283	0.208365	-0.0716658	-0.188916	-0.536641	0.552609	-0.223889	-0.414933	0.137986	-0.498551	0.214023	-0.791459	-1.67145	0.0438925	-1.26259	-0.637788	0.341599	0.0322404	0.0129089	0.0785476	0.0618027	0.0010182	0.564314	0.0451777	0.000130138	0.1581	0.537449	1	0.375192	0.103756	0.376419	1	1	0.770043	1	1	1
CA371052	Cyclin A2	0.071509	-0.387492	0.0821611	-0.141538	0.100771	0.274039	-0.259097	0.126016	-0.50614	-1.3571	-1.63956	-0.788361	-0.932149	-1.04708	-0.607295	-1.58307	-1.31551	-0.837525	-1.34537	-1.19365	0.655374	0.101114	0.155632	0.327768	0.0710823	0.0397804	0.15912	0.132964	0.0504653	0.000327542	0.0276226	0.0669767	0.00554336	0.0170221	0.0586169	0.0237939	0.00394392	0.0416015	0.00112744	0.00864097
CA371199	Lymphoid translocation protein 1	0.160935	-0.0112793	0.0634424	-0.00209609	-0.124819	-0.0360121	0.0346132	0.00589151	-0.437878	0.0768644	-0.0312439	-0.00101715	-0.100809	-0.105028	-0.0801729	-0.0588965	0.0554521	-0.090784	0.0429567	0.0334203	0.275371	0.703165	0.177455	0.941437	0.00551178	0.62392	0.588908	0.90188	1	0.60538	0.819904	0.994482	0.446624	0.50633	0.565629	0.713827	0.764096	0.653437	0.792838	0.810257
CA371261	Complement C1q tumor necrosis factor-related protein 5	-0.178925	-0.198219	-1.00471	-0.207719	-0.28337	-0.267298	0.933505	0.277845	0.648885	0.837397	0.018458	0.778018	0.216672	-0.00709047	0.0965985	-2.22966	0.0508691	-0.312089	0.120505	-0.282435	4.19521e-05	7.7895e-05	7.8672e-05	0.0132944	0.000819488	0.0054914	0.000320322	0.0103638	1	1	0.929943	1	0.575875	0.977358	0.805762	1	0.762522	0.283593	0.695425	1
CA371267	Transcription factor jun-B-2	0.612047	0.140644	1.12177	-0.197566	0.0728543	-0.00185684	0.927966	1.07591	1.13741	1.06673	0.607453	1.02952	0.951367	0.680041	0.665053	1.12873	0.448517	0.221291	1.46766	1.05005	2.64243e-06	0.0888774	1.81867e-06	0.160372	0.077885	0.977398	9.82678e-05	7.3813e-08	0.00560585	0.000760124	0.0387546	0.0121886	0.00192732	1	0.0709415	0.00527619	0.278382	0.565174	0.0104761	0.00555924
CA371300	Acid ceramidase precursor	0.316982	0.211767	0.302268	0.463612	0.599893	0.677436	0.38751	0.229991	0.655296	0.785702	0.926923	0.450326	0.320563	1.6133	0.861516	0.823215	0.230963	-0.59018	0.338919	0.837842	1.93307e-05	0.00555403	0.00121975	9.70258e-05	2.20308e-08	1.20171e-07	0.00222034	2.67291e-06	0.0227821	0.0029974	1	0.309486	0.164954	1	0.00842876	0.00898676	0.443848	1	0.0475168	0.00215863
CA371363	Glucose-6-phosphate isomerase-1	-0.147346	0.172549	0.0414333	0.227577	0.397948	0.065786	1.10492	1.27849	0.9775	0.365521	1.0953	1.52732	1.06663	1.09532	2.5753	2.66403	0.310067	1.86529	2.29012	3.02625	0.00506085	0.00248054	0.435538	1.8871e-05	6.9444e-07	0.110217	6.02269e-08	1.03982e-11	0.00280821	0.107574	0.0478489	0.000830461	0.000751666	0.0203661	8.97754e-06	4.1393e-05	0.514232	0.000101945	0.000122419	4.48915e-05
CA371391	Cytosolic phospholipase A2 beta	0.0408098	0.531284	0.21075	0.230467	0.0606541	0.286969	-0.0926614	-0.0865428	-0.100739	0.201558	0.18567	0.185112	0.0668721	0.248156	0.141029	0.0775018	0.155883	0.111907	-0.00519933	-0.0441771	0.122917	0.0132407	0.240794	0.025556	0.338999	0.330958	0.496816	0.477147	1	0.260535	0.427962	0.288597	0.719407	0.304313	0.388623	0.592745	0.35782	0.52585	0.973025	0.768147
CA371435	Vasopressin-activated calcium-mobilizing receptor	0.226023	0.47978	-0.115529	0.0179022	0.397445	-0.0873071	-0.138012	-0.259534	0.211626	0.195047	-0.167057	0.344849	-0.131973	-0.0428069	0.116653	-0.539838	-0.929647	0.151157	-0.0578397	0.0323703	0.0388681	0.00118264	0.0111265	0.87651	0.0237833	0.685306	0.361873	0.00155137	1	0.717944	0.425989	1	0.306583	0.820805	0.484087	1	1	0.316967	0.8665	0.817048
CA371454	Vitellogenin-2	0.000562413	0.0973513	-0.37701	-0.225315	0.0189864	-0.193698	0.144627	-0.068454	-0.385367	-0.0653256	0.13602	0.19416	0.389083	0.182488	-0.682358	0.22947	0.4405	-0.581096	-0.561657	-0.317061	0.991075	0.107261	4.02012e-05	4.6888e-05	0.59437	0.0441523	0.0566628	0.0312793	0.12898	0.712799	0.616589	0.432589	0.0283656	1	0.0838565	0.157076	0.1398	1	0.0157535	0.11566
CA371511	GTP-binding protein GEM	0.16852	-0.200604	-0.0676383	0.0167209	-0.0385478	0.0440649	-0.372097	0.200816	-0.0487918	0.325306	-0.183127	0.0970332	-0.931724	-0.287059	0.741546	-0.488192	0.157005	1.56608	1.23614	0.806855	0.0223953	0.0163109	0.0575734	0.478142	0.273111	0.265344	0.0380121	4.18218e-05	0.798883	0.105475	1	0.62134	0.122289	0.276683	0.00607678	0.228298	0.450529	0.000852981	0.000388415	0.00400773
CA371538	Metalloproteinase inhibitor 3	0.0441748	0.169138	1.22392	-0.218129	-0.201008	-0.277135	-0.914323	-1.21847	-0.784586	-0.894252	-1.10551	-0.468658	-0.359542	-1.51965	-0.60082	-0.335262	-0.83482	-1.37645	-1.17464	-2.01885	0.294282	0.0433418	1.75308e-12	2.76157e-05	0.00209254	0.00796878	1.71729e-08	9.69969e-05	0.000948389	0.00348154	0.00059085	0.0351425	0.0276946	0.00188944	0.0459251	0.0296897	0.00268291	0.000217973	0.032188	0.000947034
CA371686	Epitheliasin	0.639788	0.129725	0.0128873	-0.219122	-0.00432884	0.322238	0.0456356	0.168798	0.239908	0.282081	0.405169	0.317854	0.486266	0.425049	0.178309	0.652027	0.788642	0.192579	0.753025	0.510704	0.00035247	0.37574	0.852003	0.0103488	0.953158	0.00103864	0.508515	0.00306668	0.142338	0.142274	0.440969	0.164811	0.0640909	0.306696	0.459756	0.0423288	0.0170814	1	0.0085384	0.0461761
CA371743	C-C chemokine receptor type 2	0.880751	0.0911569	0.445327	-0.120562	0.406768	-0.357354	0.0849316	-0.00981878	0.101743	-0.18989	0.014798	-0.0398162	-0.0349147	-0.0272747	-0.0210355	-0.146585	-0.125431	-0.104079	0.498834	0.116207	0.000837142	0.0334901	0.472212	0.0704961	0.00247739	0.155623	0.020468	0.811266	0.516946	0.200465	0.9277	0.812275	0.820172	0.919018	0.894907	0.513393	0.384463	0.529612	1	0.466115
CA371809	Suppressor of initiator codon mutations, related sequence 1 (Translation factor	0.0308091	-0.0140318	-0.179075	-0.108759	0.19486	0.10106	0.595592	0.276755	0.570009	0.940912	1.22283	0.732415	1.39826	0.189261	0.85155	1.54127	0.553843	0.998035	0.993477	0.849994	0.107258	0.62992	4.91286e-06	0.000482289	1.88628e-05	0.00760452	4.06047e-08	4.85056e-05	0.014437	0.000909078	0.000360773	0.00799185	0.000210465	0.253392	0.00343506	9.19213e-05	0.011017	0.00604822	0.000618701	0.0115762
CA371855	PDZ and LIM domain protein 1	-0.380081	-0.267719	0.382106	0.403892	-0.284512	-0.509313	-0.547109	0.241562	-0.441916	-0.367898	-0.0369176	-0.374297	0.0876031	-0.228471	0.258959	1.15046	0.178187	0.0808552	0.353866	0.803511	0.000123263	0.00293845	7.63315e-07	1.09651e-07	1.24148e-06	0.000455685	0.0441205	0.00281738	0.177458	0.159746	0.871037	1	0.799168	0.315027	0.399077	0.00206921	0.19502	0.659246	0.110584	0.0534315
CA371906	C-terminal binding protein 2	0.256924	0.0388333	0.226321	-0.020916	-0.166561	-0.854316	-0.0225282	0.217239	0.0383564	0.125157	0.0148389	0.0692912	0.0383049	-0.0476269	0.0371324	-0.00639356	0.0344512	-0.0762582	0.710278	0.203326	0.00238978	0.0621553	0.0604685	0.681445	0.437793	2.60845e-05	0.413424	0.106187	0.728399	0.502224	0.9354	0.598396	0.792337	0.763366	0.764709	0.971766	0.843735	0.731088	0.0419993	1
CA371933	Adenosine deaminase 2	0.222201	-0.334107	0.0969454	0.0242905	-0.174749	0.0614654	0.0488137	-0.107142	-1.00587	0.287775	0.0990529	-0.0508241	0.256935	0.157252	-3.07086	-0.472534	0.14742	-0.102545	0.0949506	-0.366895	0.0196316	0.206977	0.219316	0.9301	0.0143373	0.582282	0.0373435	0.20336	1	0.113269	0.635043	0.771492	1	0.578888	1	1	0.416843	0.616637	0.861885	1
CA372094	Ig mu chain C region membrane-bound Omy 15640	0.0436798	0.104116	-0.142955	1.29646	-0.195892	1.4051	-0.0387942	0.000897685	0.0130911	-0.0936918	0.102614	-0.0650459	-0.0176384	0.162051	0.0271803	-0.122924	0.110777	-0.0963619	0.159867	0.121584	0.565609	0.000351036	0.0141869	1.46176e-05	0.00100238	9.666e-11	0.167867	0.982961	0.923785	0.415359	0.679458	0.626243	0.862709	0.485403	0.835853	0.498434	0.56603	0.645458	0.347506	0.447706
CA372345	High density lipoprotein-binding protein	-1.22544	-0.524524	-0.328371	-0.253367	0.493518	0.333811	-0.731041	-0.465325	-0.916034	-0.527644	-1.16413	-0.867318	-0.518816	-0.245355	-1.10325	-1.31828	-0.32275	-1.0693	-1.01769	-0.818835	9.33575e-06	0.00112267	1.50738e-07	0.0207515	3.76755e-05	0.000560154	4.74412e-09	2.7575e-10	0.00142883	0.0118481	0.0207749	0.0057653	0.0085961	0.139754	0.00105631	0.00249267	0.113241	0.0025173	3.357e-05	0.0116759
CA372428	Leukotriene B4 receptor 1	0.46269	-0.269424	0.346205	-0.457863	0.29322	-0.0282297	0.0197027	0.247602	-0.76165	-1.24245	-1.5037	-1.30354	-1.28284	-0.924967	-1.4398	-1.98294	-1.97789	-2.38402	-1.37529	-1.94235	0.000156037	0.059154	0.00147746	7.31593e-07	0.000445433	0.492886	0.847718	0.000433995	0.0294861	0.00101173	0.000977839	0.00185746	1.71835e-05	0.000341424	0.00947149	7.90453e-05	9.07142e-05	0.000422742	0.000757305	5.86614e-05
CA372588	Inhibitor of apoptosis protein 2	-0.124898	0.100931	-0.379011	-0.281523	0.00970449	0.100933	0.0685152	-0.0379503	0.275843	0.447935	0.583848	0.279871	0.533681	0.459779	-0.106462	0.24783	0.311992	-0.00298159	-0.144151	-0.0244153	0.0797069	0.026914	4.91701e-07	1.08085e-05	0.739777	0.156868	0.686841	0.310858	0.0460398	0.0186367	0.0629857	0.405202	0.0264966	0.129761	0.453299	0.112573	0.277016	1	0.404013	0.871738
CA372642	Selectin L-like	0.553858	0.323338	0.480574	0.267362	-0.679711	0.144351	-0.263648	0.744327	-0.733398	-0.0166343	0.0378633	-0.0356245	-0.130097	-0.172886	-0.171207	-0.463039	0.931898	0.59711	0.174273	-0.126825	0.0159825	0.0632395	0.00150049	0.0751472	7.15757e-09	0.0326304	0.0662465	2.68481e-05	0.00723909	0.900246	1	0.93302	0.305958	1	0.577664	0.167839	0.245128	1	0.303872	0.646066
CA372761	Pyrin-2	0.340984	0.10607	0.142185	0.293471	-0.10777	0.0469226	0.0335294	-0.0549976	0.262154	0.171011	0.198649	0.408648	-0.137072	0.372303	0.318067	0.126019	0.412317	0.195156	-0.0069245	-0.318478	1.36634e-05	0.201914	6.11978e-05	9.95804e-06	0.00791352	0.339966	0.686571	0.463537	0.198186	0.46249	0.335145	0.139053	0.483682	1	0.162433	0.640146	0.0973312	0.677388	0.978156	0.0673889
CA372784	DnaJ homolog subfamily A member 1	-0.232946	0.196876	0.0747721	0.376424	0.170922	-0.111444	-0.104662	-0.17398	0.138648	0.106196	0.318179	0.113322	0.00499795	0.679672	0.131378	-0.0710184	-0.0150272	0.0558076	-0.0683038	-0.0445064	0.544902	0.000851805	0.59468	0.170906	0.0163975	0.102275	0.295233	0.0117136	1	0.591419	0.159742	0.404452	0.970737	0.0336751	0.336455	0.616135	0.937194	1	0.684854	0.796521
CA372923	Bone morphogenetic protein 4	-0.0331453	-0.0551599	-0.186178	0.0567629	-0.359488	-0.237594	-0.200285	0.0695923	-0.0692695	0.0346264	-0.221304	-0.586482	-0.0396643	0.338419	0.54355	0.436912	0.269274	0.883979	0.493882	0.41805	0.217268	0.381629	0.00521039	0.027231	4.10321e-06	0.000882093	0.00868975	0.211457	0.776709	0.844586	1	1	0.82741	0.342294	0.180973	0.380062	1	1	0.0803204	0.265917
CA372952	Survival of motor neuron-related splicing factor 30	-0.0357584	-0.136185	-0.194987	-0.184125	0.198072	-0.248713	0.108569	0.0349701	-0.0352736	0.15398	0.138568	-0.0242169	0.0813632	0.232308	-0.0279182	0.263539	0.0795261	-4.15498	-0.375905	-0.0521759	0.650246	0.0275677	0.00275126	0.0610568	5.04914e-05	0.124042	0.364428	0.67757	0.862839	0.446068	0.596712	0.867564	0.787274	0.4614	1	0.3999	0.697763	1	0.0599993	0.914038
CA373029	Mitogen-activated protein kinase 9-1	0.809966	0.332915	0.284852	-0.537207	0.512993	-0.124001	1.31079	0.985886	1.34832	-0.35687	0.0223611	2.90437	-0.395073	0.253884	0.787864	-0.269756	-1.71307	0.732156	-0.386269	-0.189059	0.000368405	0.0683203	0.0692762	0.00245715	0.00391217	0.456937	0.00671754	1.1386e-06	1	1	0.91942	0.0273645	1	0.405793	1	0.589152	1	1	0.0751332	1
CA373265	Sialoadhesin	0.174771	0.308786	0.0504512	-0.101958	0.576621	-0.0395971	0.0478603	0.0837997	0.66588	-0.490274	-0.199016	-0.0516864	0.0113177	-0.211754	-0.0131422	-0.078308	-0.0702891	-0.141736	0.65446	1.69255	7.10202e-05	0.000373196	0.426385	0.439984	1.92398e-06	0.569314	0.603575	0.198564	1	1	0.427799	0.737382	0.92772	0.233341	0.924711	0.692962	0.682291	0.276544	0.0490301	1
CA373281	Coproporphyrinogen III oxidase	0.0416203	-0.0708072	-0.465032	-0.349359	0.0490104	0.129214	-0.109819	0.118145	-0.0797495	-0.173321	-0.122645	0.541541	-0.238251	-1.51577	0.300051	-0.465481	-0.0876711	0.0624982	0.362163	0.637526	0.582969	0.430225	0.00623151	0.0281431	0.0505741	0.425761	0.526857	0.144366	0.798304	0.489878	0.623569	1	0.422332	1	0.390813	1	1	0.747151	0.274714	0.216545
CA373291	Chemokine receptor-2	1.86056	0.314243	0.230938	0.362824	0.0661986	-0.353329	-0.152514	-0.127292	0.0122325	-0.0268163	0.385471	0.0885074	-0.723043	0.358421	0.435547	-0.0782298	-0.0470133	0.00487032	-0.278075	0.719712	7.71357e-05	0.00350017	0.20344	0.0281494	0.534521	0.0119389	0.10697	0.0291897	1	1	1	0.505122	1	0.347424	1	0.671584	0.722036	0.977871	1	1
CA373295	Apoptosis response zinc finger protein	0.0922467	0.238199	-0.244891	-0.500797	0.000388215	-0.105004	-0.144841	-0.286571	-0.161765	-0.159408	-0.0833845	-0.0600852	-0.215726	-0.977985	-0.0335211	0.01575	-0.0196396	-0.297022	-0.369811	-0.132374	0.00644836	0.000211173	5.73645e-07	7.15854e-09	0.993643	0.0712772	0.160224	5.68636e-05	0.425967	0.400649	1	0.837061	0.455173	1	0.871684	0.948704	0.962962	0.22208	0.0573793	0.635251
CA373348	Myeloperoxidase	0.492393	0.136563	0.829511	0.134227	0.241824	-0.024323	0.401546	0.163456	0.899581	0.649893	0.151653	0.270762	-0.480048	0.702896	0.716657	0.000856531	0.353521	0.206999	-0.618379	-0.391665	0.00235988	0.0689584	0.00591113	0.0122249	0.0128749	0.652349	0.049003	0.166357	0.0970809	0.236747	1	0.630108	0.211528	0.100147	1	0.995932	1	1	1	0.370279
CA373382	RING finger protein 4	0.367465	-0.0403044	1.3722	0.3816	1.25048	0.511805	0.191045	-0.0475268	-0.0457159	0.167288	0.111955	-0.111332	0.713832	-0.0448274	-0.0979995	0.123713	0.0686267	-0.0445252	0.381353	-0.301301	0.00346758	0.14993	2.7965e-07	0.000422467	1.62364e-05	0.0334727	2.92975e-05	0.421819	1	1	0.535387	0.349995	1	0.853542	0.575583	0.604403	0.704863	0.804861	0.187023	1
CA373506	Selenoprotein P	-0.331893	-0.0860888	-0.471088	0.415375	-0.512468	-0.567892	-2.31274	-1.22467	-2.32421	-1.68163	-2.4748	-2.96048	-2.36172	-2.49127	-2.70163	-2.5278	0.247788	-1.96921	-2.56053	-2.78105	0.00204189	0.0980173	0.000587877	0.00323409	7.30099e-05	0.000566513	9.16506e-12	3.75934e-14	1.6169e-05	3.34858e-05	5.98407e-05	0.000186541	9.73013e-06	0.00173394	1.49509e-05	1.34168e-05	0.0465563	0.000169275	2.87514e-06	6.90541e-05
CA373525	Cytochrome B-245 heavy chain-2	-0.0669388	0.0802994	0.220511	0.169265	-0.024572	-0.0761633	-0.118149	0.767264	0.135038	-1.11959	-0.224338	0.225087	-0.172397	-0.173825	2.11469	0.65415	0.00533777	-0.830642	0.750664	1.12133	0.262527	0.481331	0.000258929	0.0328254	0.28556	0.0291776	0.162288	5.08616e-09	0.516406	1	0.45517	1	1	0.243804	1	0.00794737	0.974348	1	0.0743583	0.0171681
CA373539	Cytochrome b-245 light chain	-0.409838	-0.0199668	1.06502	0.610202	0.219759	-0.305196	0.253546	1.32274	0.225328	-0.244057	-0.0121299	0.0278911	0.343394	-0.00395788	0.22148	0.477577	-0.0874618	-0.147791	2.4465	1.94007	0.000131826	0.87025	1.67666e-05	0.000105295	6.67494e-05	0.001427	2.98272e-05	2.37414e-07	0.0908379	1	0.962888	0.840953	1	0.983613	0.216667	0.0131345	0.60546	0.376884	0.00663476	0.0058309
CA373548	C1rs-A protein	0.407446	0.604669	0.933231	1.61552	0.0748345	0.81847	-0.122304	1.01803	-0.0196061	0.0985379	0.228792	0.330873	-1.24902	0.312351	1.21853	0.496181	0.137009	0.0184038	0.634659	0.73773	7.6517e-07	5.50667e-05	5.75437e-06	0.00503338	0.131576	2.82365e-10	0.145317	1.44246e-07	0.97061	1	0.396769	1	1	0.389929	0.0377152	1	0.483895	0.922745	0.1824	1
CA373607	Matrix metalloproteinase-2	-0.147792	0.0285131	-0.252921	-0.057927	-0.187367	-0.101319	-1.21257	-0.363333	-0.528044	0.0389849	-0.196381	-0.627324	-0.0756406	-0.600051	-0.171101	-0.294171	-0.266551	0.667863	-0.407862	-0.104184	0.0016124	0.192284	0.000769398	0.167226	0.00255628	0.0299219	6.84611e-05	0.000149075	0.0868384	0.847075	0.498985	0.0885499	0.739329	0.0545949	0.530714	0.273293	0.236901	0.04894	0.131238	0.698492
CA373659	Mannan-binding lectin serine protease 2-2	0.0531332	0.0231198	0.398121	-0.232371	-0.036135	-0.102255	0.377172	0.404938	0.225983	0.502362	0.744696	0.361431	0.449254	0.141823	-0.406029	0.734336	0.803894	-0.335123	0.0497083	-0.224003	0.455231	0.603487	1	0.0661794	0.322218	0.0418809	1.63356e-05	3.43896e-11	0.11098	0.0221741	0.0028884	0.0220785	0.00450691	0.601514	0.0349524	0.0051987	0.00365239	0.0346437	0.571856	0.199625
CA373759	Lymphocyte antigen 75	-0.0659322	-0.519664	0.591391	0.281976	0.593549	0.153427	0.716664	0.920099	0.640034	0.82805	0.237326	0.0942852	0.541347	0.23618	0.882229	1.30621	0.229686	0.148463	0.860691	1.32806	0.0353959	0.0646173	6.07567e-06	0.0295317	3.60519e-07	0.0209455	0.00774126	1.90588e-08	0.0678155	0.020014	0.305208	0.572006	0.0316057	0.429678	0.054827	0.0243124	0.208911	0.397962	0.00206971	0.00349326
CA373770	Procathepsin L-2	0.483456	0.231025	0.350221	0.072027	0.688473	0.970752	0.200225	0.48985	0.478997	0.463996	0.452692	0.403186	0.313697	0.657879	0.468618	0.683407	1.0466	0.0286833	0.114125	0.250152	1.17292e-06	5.30209e-05	9.28505e-06	0.0608974	0.00029865	6.27618e-05	0.0105105	7.86663e-06	0.0160042	0.0202002	0.119723	0.105915	0.0921082	0.0253037	0.0179499	0.0302731	0.0100691	0.945333	0.641394	0.221241
CA373850	Signal transducer and activator of transcription 1-alpha/beta	0.582303	0.0319065	0.970297	0.471984	0.710114	-0.196774	0.811448	-0.0917714	0.885875	1.78258	1.36564	0.669212	1.52249	0.949829	-0.592681	0.458654	0.0820827	-0.704318	-0.522585	-0.495086	2.5192e-10	0.685033	6.79888e-12	2.87141e-07	3.12889e-08	0.0159231	0.0015665	0.0523391	0.00754687	0.000710079	0.00623195	0.0456752	0.000972261	0.0447686	0.14595	0.0518354	0.524804	1	0.0908345	0.137948
CA373874	Latent TGF-beta binding protein-4	0.0814042	-0.015682	-0.540096	-0.446594	-0.373148	-0.197966	-0.917908	-0.133843	-0.417207	-0.030348	-0.0347756	-0.0667343	-0.0787138	-0.227658	-0.0689093	-0.00522978	0.0556518	-0.113869	0.682227	0.0403004	0.0615416	0.632896	2.66906e-06	0.0116628	0.000767494	0.0136341	1	0.0233748	1	1	0.838433	1	0.603518	0.183638	0.701146	0.97377	0.757259	0.438066	0.0475277	1
CA373890	Heat shock protein HSP 90-beta-1	0.259427	0.252256	0.870177	0.580282	0.679752	0.0935794	1.10281	0.0581019	0.946285	1.00463	0.920223	0.793379	0.784222	0.736704	-0.254645	0.451533	-0.219432	-0.134155	-0.119245	-0.202114	5.29606e-08	5.61056e-08	1.63945e-13	3.62861e-11	1.13925e-07	0.00172356	8.35169e-12	0.0980174	0.00140708	0.000578585	0.00345904	0.00120408	0.000433381	0.00349458	0.269836	0.00527813	0.224384	0.345883	0.42488	0.397994
CA374002	Interferon-related regulator 2-1	0.0698804	0.0336391	-0.0542214	0.0353073	-0.138275	-0.0414771	-0.461325	-0.150971	0.437855	0.388428	0.0633404	0.118942	-0.180169	-0.0485634	0.021939	-0.268977	0.441636	0.715648	0.202015	-0.133092	0.00266011	0.549369	0.0430642	0.262128	0.000444632	0.284172	0.000120236	0.00139864	0.0968167	0.0415239	0.748367	0.594112	0.26093	0.765983	0.898955	0.114156	0.0328001	0.019464	0.308803	0.513688
CA374030	Peroxiredoxin 5, mitochondrial	0.463796	0.359505	-0.524529	-0.528561	-0.104318	0.101096	0.0660098	0.249258	0.248532	0.548304	0.0341465	0.525385	0.31432	0.136064	0.120571	0.85662	0.786539	-0.16461	0.104814	-0.4611	1.53765e-05	8.15861e-07	6.79714e-08	2.09722e-09	0.022231	0.0278439	0.0363724	0.00166599	1	0.18655	0.882833	0.211688	0.364303	0.499517	0.801147	1	1	0.412321	0.656362	1
CA374085	Myeloid leukemia factor 1	-0.247611	-0.0970306	-0.626481	-0.387866	-0.213071	-0.282251	-0.248817	-0.757096	-0.332513	-0.204357	0.843808	0.206041	-0.25458	0.90703	-0.873298	-0.518219	-0.00709201	0.301574	0.0545001	0.104507	0.0259977	0.029489	5.96929e-05	0.00842297	0.0453083	3.0291e-05	0.00678682	5.34889e-06	0.38098	0.520057	1	1	0.432929	1	0.283406	1	1	1	0.826932	0.818254
CA374135	CCL4	0.0979192	-0.253685	0.169387	-0.497254	0.255733	-0.985269	-0.213743	0.163326	-0.511292	-1.30451	-1.34564	-0.629533	-1.07897	-0.699067	-0.628482	-1.35697	-1.4167	-1.4489	-1.12104	-1.24887	0.0895236	0.0823155	0.0283988	1.33791e-06	0.00051571	1.62628e-09	0.011665	2.98566e-05	0.0437304	0.000894538	0.000970623	0.0352608	0.00153302	0.0339163	0.109139	0.000420247	0.000116842	0.003133	0.000634701	0.000896388
CA374193	Chemokine receptor CXCR4	2.86576	0.898594	2.68949	0.477097	1.70662	0.963696	0.196917	0.46498	0.223862	0.102901	0.0355754	0.150893	0.265828	0.287715	0.372664	0.384484	0.111684	0.0599228	0.183124	0.264159	2.36605e-12	4.67985e-06	4.36196e-05	0.0459538	1.84565e-10	6.58251e-07	0.120263	0.00356364	0.213353	0.527978	0.849932	0.408783	0.160573	0.318559	0.00203052	0.170417	0.518453	0.671392	0.363313	0.113658
CA374267	2-amino-3-ketobutyrate coenzyme A ligase, mitochondrial	0.199041	0.269866	-0.0965755	-0.171568	0.261842	0.209316	0.340063	0.0290854	-0.0665716	-0.00581504	0.00865258	0.404686	0.114	-0.0402225	-0.621831	0.242873	-0.0044023	-0.204379	0.0997716	0.262045	0.000144021	0.0172233	0.144364	0.17141	0.0133813	0.00170236	0.214344	0.603913	0.737833	1	0.963203	0.40595	1	0.843595	1	0.180355	0.980948	0.364463	0.747554	0.626949
CA374372	Metastasis-suppressor gene CC3	0.253314	-0.000390897	-0.302875	0.215898	-0.272674	-0.0705491	-1.24104	-0.83427	-1.6445	-0.995737	-0.932233	-1.88479	-0.960386	-2.23891	-1.5652	-0.991341	-0.231992	-0.918246	-0.900514	-0.760416	0.0595368	0.993792	0.000524007	0.0165313	5.80445e-08	0.0896667	4.30773e-06	3.49347e-08	0.0104762	0.00914959	1	1	0.019691	1	0.027261	0.0164618	0.522123	1	0.0281337	0.0511753
CA374472	X-linked interleukin-1 receptor accessory 2	-0.344938	-0.297759	-0.238902	0.23714	-0.548183	-0.601672	-0.126973	-0.223899	-0.148452	0.166405	0.307636	-0.110268	0.0715092	0.422644	-0.0381691	0.609898	1.21226	-0.257972	0.178657	-0.104657	7.09278e-07	3.45823e-09	5.80296e-07	1.13695e-06	5.11999e-10	4.95429e-11	0.0084901	1.55246e-09	0.406443	0.27239	0.115889	0.276691	0.463955	0.0227154	0.708784	0.00679641	0.000233567	0.0480376	0.175622	0.506041
CA374603	IL-8 receptor	0.278232	0.0939614	0.329569	0.118331	0.0412871	-0.0806961	-0.181077	0.124217	-0.26602	-0.98778	-0.355207	-0.911223	-0.795014	-0.688178	-0.177996	-0.83199	-0.180379	-0.13406	-1.07399	-0.543989	0.00319823	0.295594	6.06529e-05	0.265807	0.299596	0.231347	0.0467255	0.137835	0.218531	0.0127917	0.123893	0.109986	0.0237454	0.070102	1	1	0.389614	0.55937	0.000953089	1
CA374637	Saxitoxin and tetrodotoxin binding protein 1	-0.800315	-0.318306	0.0508465	-0.556402	-0.18469	0.0447223	-0.951514	-1.54997	-0.709391	-1.10577	-1.39315	-0.362422	-0.313324	-1.64223	-0.864019	-0.726454	-1.23779	-1.8066	-2.28879	-3.03412	0.008131	0.0370224	0.605365	0.0157558	0.0580867	0.452106	1.32436e-11	2.18043e-12	0.00217963	0.000477061	4.27624e-05	0.0989559	0.0198385	6.28669e-05	0.00184528	0.000107605	3.73161e-05	8.99044e-05	0.000447794	7.92418e-06
CA374698	High-glucose-regulated protein 8	-0.0417265	0.378903	-0.119572	0.0150173	-0.231665	-0.161222	0.115918	-0.0494905	0.201532	0.158014	-0.0961453	0.0262941	0.315225	-0.270691	-0.0702062	0.0834615	0.0465559	-0.277812	-0.0856413	0.118123	0.276529	0.0948105	0.176523	0.887479	3.54201e-05	0.00635483	0.0204595	0.264067	0.293481	0.579123	0.562475	0.802477	0.427682	0.113038	0.625886	0.669967	0.788571	0.123237	0.618092	0.618719
CA375055	Aryl hydrocarbon receptor nuclear translocator	-0.0321886	0.152733	-0.175993	-0.278379	0.00493591	0.198728	-0.247892	0.12678	0.00458363	0.2705	-0.473748	0.253875	-0.284184	-0.304794	-0.105152	0.140454	0.833305	-0.275071	0.314383	-0.469054	0.630976	0.0457779	0.00845277	0.015417	0.927039	0.0818875	0.0303009	0.469959	1	0.447201	1	1	1	0.0816314	1	1	1	1	0.300272	0.504031
CA375099	BCL2-associated athanogene 2	0.0214639	0.0102841	-0.184992	-0.4514	0.217374	0.0179953	0.0611084	0.000237161	0.107822	-0.122431	-0.10384	-0.119804	0.0317621	-0.144982	0.00726609	-0.00304125	-0.108086	-0.0158954	0.063726	0.086164	0.384123	0.667722	0.0180173	0.00175125	0.00892477	0.534617	0.0861942	0.994584	0.523101	0.127271	0.611904	0.517934	0.853907	0.571103	0.966166	0.987254	0.568221	0.930873	0.697335	0.504324
CA375106	Protein-tyrosine sulfotransferase 1	-0.0219014	-0.05857	0.582425	0.638407	0.283334	-0.122246	0.839017	-0.124254	0.694447	0.82171	0.656179	0.542305	0.597499	0.802449	0.0557558	0.367324	-0.436238	-0.137783	-0.617102	-0.234519	0.548804	0.446028	3.00965e-09	1.588e-05	0.000347608	0.0556589	9.78321e-06	0.000722369	0.0310275	0.00924127	0.122308	0.208592	0.0461358	0.123897	0.814106	0.216865	0.217722	0.587508	0.00589111	0.366061
CA375170	B-cell lymphoma 6 protein-1	-0.0448971	-0.0382384	-0.341563	-0.56296	0.0102937	-0.436354	0.153007	-0.364888	-0.592906	-0.580493	-0.260603	-0.536329	-0.953397	-0.130971	-0.264398	-0.198315	-0.130489	-0.157664	-0.0563559	-0.0843357	0.619731	0.473943	0.00146416	0.000699941	0.852021	0.000236205	0.664687	0.00495494	0.0838512	0.151451	0.311324	1	1	0.569141	0.0689613	0.391124	0.305737	0.458699	0.80397	0.685107
CA375337	Oxidative-stress responsive 1	0.0863373	-0.0605991	0.00964469	-0.0238745	0.0365725	0.145603	-0.0515653	0.168733	0.237354	0.404075	1.00631	0.847517	0.56084	1.20917	1.07018	0.831362	0.348258	1.67989	1.06884	0.761266	0.011767	0.347727	0.77397	0.528056	0.239513	0.000212506	0.403989	1.90233e-05	0.369123	0.0181578	0.00234506	0.00623653	0.00996049	6.81804e-05	0.00191048	0.0127159	0.0601395	0.000259641	0.000131249	0.00800542
CA375569	Serine/threonine-protein kinase Chk1	0.246465	-0.225734	0.698274	-0.00340239	0.257535	-0.111488	0.182239	-0.226615	0.854079	0.141326	0.335665	0.231856	0.074523	0.627432	1.40776	0.221883	-0.0396576	0.199499	-0.13345	0.441329	6.32518e-07	0.077221	9.30349e-05	0.991654	0.034686	0.206513	0.0291382	0.0461252	0.139629	0.333691	0.143428	0.2359	0.609533	0.112593	1	0.090083	0.839377	0.336427	0.632476	1
CA375602	Annexin A3	0.140619	0.133566	-0.162598	0.143365	0.286904	-0.0125057	-0.0798001	-0.32489	-0.129618	-0.867187	-0.244707	-0.218504	0.0218718	0.0148916	-0.0817848	-0.0877178	-0.0322131	-0.126631	-0.133334	-0.489621	0.0375408	0.00567814	0.00925106	0.0813334	0.342813	0.811565	0.152311	0.00555171	0.43948	1	0.196167	0.144889	1	0.929669	1	0.644637	0.821064	0.485791	1	1
CA375694	Phosphotyrosine independent ligand for the Lck SH2 domain p62	0.38356	0.35753	0.340623	-0.472862	0.727904	0.35777	1.36771	0.662273	1.42354	1.52589	2.2659	1.4603	1.49494	1.82327	0.669366	1.28526	0.291493	0.521965	0.549488	1.52015	1.42434e-05	0.0940988	0.0218842	1.66388e-05	3.51331e-07	0.00142377	9.01144e-08	8.43266e-09	0.00141863	0.000505732	6.69983e-05	0.000457821	3.34614e-05	7.1166e-05	0.00503916	0.000495398	1	0.262852	0.0198964	0.000434924
CA375800	Superoxide dismutase	-0.110288	-0.034844	0.374072	0.443781	-0.0515053	0.052109	-0.0910547	-0.598588	0.0152623	-0.0854888	-0.183038	0.185032	-0.0288718	-0.80989	-0.577851	-0.369372	-0.48833	-0.888933	-0.389362	-0.133777	0.00683682	0.449135	7.70737e-06	2.14248e-06	0.285744	0.518882	0.452505	2.95263e-08	0.918454	0.638984	0.434392	0.369509	0.868827	1	0.107346	0.134386	1	0.0816016	0.107445	0.627378
CA376069	Cytochrome P450 3A27	0.470403	0.277689	-0.283878	-0.0887824	0.18298	0.522338	-0.70345	-0.453377	-0.413274	-0.288893	-0.663487	-0.664616	-0.753538	-0.0577158	-0.840866	-0.544847	0.259633	-0.990753	-1.0158	-0.916235	0.00886367	0.00238353	0.0237485	0.392486	0.0562362	0.0322925	0.000121668	4.77483e-08	0.0756268	0.181478	0.120014	0.00464664	0.00598721	0.876719	0.00502745	0.144616	0.515508	1	0.00499777	0.036408
CA376117	CD231	0.118101	0.0608957	0.188627	0.123453	-0.181663	-0.0134084	-0.489719	-0.133219	-0.160313	0.141434	0.527194	-0.0629889	-0.146077	-0.372274	0.563273	-1.51409	-0.0581384	1.54824	0.919725	0.644462	0.00467714	0.491345	1.02224e-06	0.000251507	0.000240293	0.625778	0.00412557	0.0259949	0.201572	0.195808	1	0.881272	0.397144	0.091708	0.176078	1	0.829638	0.00280583	0.00249444	0.00862155
CA376213	TNF receptor associated factor 1	0.0447728	0.0939572	0.0297206	-0.56923	0.0160357	0.0518207	0.187939	0.143101	-0.324802	-0.599845	-0.430637	-0.515187	-0.47945	-0.304101	-0.522603	-0.933923	-0.985039	-1.15058	-1.06638	-0.669115	0.485196	0.415752	0.692758	1.56537e-06	0.727341	0.627495	0.00953428	0.021107	0.306302	0.106857	0.240869	0.104255	0.117748	0.228612	0.0135696	0.0114704	0.0102369	0.0826818	0.00755442	0.0812015
CA376225	B-cell antigen receptor complex associated alpha	-0.284538	-0.202542	-0.332318	-0.0903936	-1.01365	-1.09793	-0.410001	-0.263352	-0.173142	-0.423209	-0.0212714	-0.00404246	-0.205158	0.0877118	-0.990557	0.0327026	0.122265	0.00417037	-0.695189	-0.519827	0.0161181	0.0217043	0.00173382	0.175868	2.77774e-09	3.61275e-09	0.0375568	0.0296861	0.665601	0.175369	0.925775	0.977349	0.532475	0.676839	1	0.859155	0.531988	0.980486	0.0721555	1
CA376276	Non-classical MHC class I antigen	0.00476121	-0.0547488	-0.0964458	-0.131776	-0.0378733	-0.355559	-0.297438	-0.0457433	-0.0159563	-0.0304879	0.0669854	-0.030493	-0.051724	-0.914163	-0.315376	-0.0980164	-0.180902	-0.067576	-0.52735	0.00252864	0.92848	0.581348	0.299514	0.177913	0.600094	0.00242551	0.200439	0.507258	0.925251	0.932035	0.738634	0.927955	0.887324	1	1	1	1	0.674502	0.231459	0.986538
CA376350	Serum amyloid P-component-1	-2.68403	-0.277682	1.26156	-0.0660237	-0.151122	-0.218087	0.480032	0.222065	0.486779	0.158368	-0.17856	0.0886559	-0.0330115	0.921292	0.0719551	-0.0898322	0.405224	0.078818	-0.398672	-0.150102	2.81231e-05	1.25106e-07	8.16817e-05	0.0324037	0.0225509	0.0287147	6.22119e-06	0.00040196	0.0217738	0.251498	0.105908	0.664449	0.837107	2.63445e-05	0.676243	0.204251	0.0060338	0.710287	0.0258537	0.540797
CA376378	Interferon-related regulator 1-2	-0.0379963	-0.31988	0.000343164	0.2411	-0.023724	0.089388	0.0593279	-0.109756	0.53458	0.320441	-0.202559	-0.0253694	0.128325	-0.131653	0.557173	-0.0663774	-0.124397	0.452835	0.508498	0.522489	0.139179	0.0220637	0.989728	0.000135429	0.352375	0.2698	0.434574	0.0941778	0.0981675	0.123986	0.380076	0.917875	0.380005	0.64341	0.0329729	0.572826	0.524995	0.179699	0.0342827	0.0912657
CA376422	Interferon-induced protein 44-2	0.418904	0.225219	1.45682	0.906835	0.436688	-0.132429	1.65511	0.313837	0.881408	1.93461	1.77682	1.33259	2.33218	0.370716	0.0743079	1.22647	0.605423	0.168019	1.04724	1.03673	0.000919151	0.00100674	1.49801e-10	6.99664e-08	4.11989e-06	0.00793894	7.04045e-08	0.000126826	0.0128192	0.000105987	0.0264857	0.0268862	8.20541e-05	0.145718	1	0.0418199	1	0.20409	0.00102202	0.00960536
CA376437	Engulfment and cell motility protein 2	0.22656	0.114749	-0.319849	0.114484	-0.194117	-0.0213355	-0.351026	-0.102364	0.112917	-0.281301	0.0463526	0.16635	0.213486	-0.921091	0.536962	0.30318	0.643325	0.692914	0.0145135	0.555635	0.0325719	0.306069	0.00993159	0.105719	0.0553219	0.726249	0.00304457	0.174199	0.597254	0.240602	1	0.51998	0.527468	1	1	1	1	1	0.961102	1
CA376450	Epoxide hydrolase 1	-0.541223	-0.444485	-0.371247	-0.046581	0.223874	-0.37416	-0.432656	-0.868414	-0.408894	0.0273178	-0.436671	-0.27695	-0.382847	-1.13025	-1.39092	-0.62778	-0.0245754	-0.765134	-1.68631	-1.5623	0.000148697	0.000237323	0.000406807	0.636168	0.271578	0.0224365	0.0258849	2.18483e-09	0.0584726	0.850959	0.18419	0.410491	0.0675067	0.0191685	0.00054684	0.0208858	0.913368	0.150032	0.000395955	0.00339522
CA376466	Mitogen-activated protein kinase 10	0.0345454	0.0187862	-0.16355	-0.111381	-0.0663568	-0.0189106	-0.0336059	-0.491933	-0.167088	-0.546655	-0.0771389	0.0111237	0.0951062	-0.157161	-0.0186596	0.09588	-2.99039	-1.05137	0.528954	0.104483	0.117481	0.541847	0.0238429	0.115262	0.448187	0.645019	0.369182	0.0295466	1	1	0.772348	0.93896	0.358806	0.371062	0.912703	0.470833	1	1	1	0.422859
CA376521	Cysteinyl leukotriene receptor 2	0.026865	-0.0200115	-0.192946	-0.324781	-0.204417	-0.123905	-0.0546235	0.0310628	-0.366113	0.0381566	0.0640768	-1.73862	-0.0784966	0.402166	0.0173769	-0.0273595	-2.86313	0.0666743	2.21795	0.0365363	0.49991	0.580759	0.00680574	0.0291849	0.00694159	0.0202403	0.143354	0.535331	1	0.865678	0.789869	1	1	0.249794	0.925613	0.882104	1	0.661315	1	0.794789
CA376536	Tripartite motif (VRG3)	1.46567	0.0790412	1.92653	0.83246	0.989457	-0.0168812	1.76559	0.509959	1.64816	2.75972	1.86389	1.12179	2.0096	2.33939	0.188318	0.906435	0.469106	0.780672	0.0868998	0.302019	8.98102e-12	0.0417436	8.93345e-14	8.79971e-11	6.78059e-11	0.639106	1.71111e-09	3.20131e-07	0.00107324	7.33606e-06	0.000383647	0.00211416	6.35313e-05	0.00031489	0.30896	0.000384354	0.0671463	0.0182424	0.597927	0.25943
CA376549	ADAMTS-3	-0.207253	-0.0484592	-0.420855	0.0245853	0.700266	0.521219	-0.10062	-0.232179	-0.244456	-0.0201929	-0.880604	-0.0345452	-0.751392	0.20086	0.390029	0.0200784	0.106769	-0.147039	-0.425069	-0.246143	0.017975	0.698205	0.000244403	0.813585	0.00452944	0.000529944	0.0333716	0.000149337	0.320997	0.921978	1	0.85474	0.109971	0.555474	1	1	1	0.382415	0.119214	0.486443
CA376574	Peptidyl-prolyl cis-trans isomerase 1	-0.110212	-0.144111	-0.229805	-0.100143	-0.100357	0.114701	-0.0255411	0.0171509	-0.196682	-0.573027	-0.460636	-0.575294	-0.666815	-0.586127	-0.112686	-0.273545	-0.472636	-0.685735	-1.03009	-0.610759	0.00312569	0.00710055	2.37802e-06	0.0228327	0.0475696	0.026111	0.69558	0.707751	0.337224	0.0452444	0.129024	0.0596507	0.0525163	0.0627159	0.540485	0.168123	0.0270001	0.0521831	0.00443035	0.0414233
CA376673	Pre-B cell enhancing factor	1.2537	0.331407	1.35863	0.726681	1.51365	0.448837	1.29684	0.345583	1.3464	2.34723	1.35656	1.1037	2.4815	1.26425	0.0988173	0.673063	0.221412	0.14168	0.281097	-0.135147	8.69671e-07	0.00714144	2.15374e-09	0.000102109	1.70435e-11	0.00146568	4.08017e-09	0.0172942	0.000479781	7.47871e-05	0.0690955	0.0456771	6.67608e-05	1	0.471988	0.155624	0.138489	0.504164	0.442745	1
CA376709	Protein activator of the interferon-induced protein kinase	-0.113113	-0.0119395	-0.318698	-0.314864	-0.262123	-0.384962	0.723089	-0.079156	-0.0806257	0.295735	-0.165741	-0.124147	0.302536	-0.292786	0.276403	0.0013323	-0.0134712	0.0624097	1.10773	0.728153	0.090347	0.942372	3.64012e-05	0.000480854	0.000107412	7.41388e-07	0.0252342	0.0271232	0.735514	0.224197	0.375748	0.481882	0.379502	0.104132	1	0.993062	0.917825	0.705946	0.000901963	0.0480798
CA376758	Mitogen-activated protein kinase 6	0.21229	0.105856	0.505853	0.663601	0.0973594	-0.0929383	0.559927	0.256922	0.271296	0.299431	0.782925	0.442152	0.423678	0.429999	0.405963	1.20405	1.34425	0.0764661	0.669733	0.599921	1.21225e-05	2.43512e-06	3.33532e-10	1.68858e-12	0.0176191	0.000536564	1.29827e-10	1.81316e-06	0.12419	0.101915	0.00950894	0.0210975	0.000933454	0.032534	0.0727701	2.32901e-05	2.63412e-05	0.580783	0.00147039	0.0615569
CA376813	CC chemokine SCYA110-1	-0.034272	0.0584845	-0.000587347	-0.33106	-0.179338	0.252582	-0.294261	0.316994	-0.749889	-1.13876	-1.29741	-1.1577	-0.960783	-0.632929	-1.05388	-1.75673	-1.46136	-1.60411	-0.927131	-1.16169	0.511096	0.390445	0.990815	4.46896e-05	0.000449261	0.0053568	0.0153442	8.2919e-08	0.0275451	0.00417841	0.00563779	0.00154647	0.00117361	0.0074953	0.00407285	4.6874e-05	0.00043427	0.000618941	0.000817799	0.00233231
CA376976	Nucleolar fibrillar center protein	0.0893761	0.964593	-0.120108	-0.476832	-0.0445349	0.062106	0.244504	-0.146867	0.0588219	0.235821	-0.0541993	0.127585	0.0541863	-0.0869969	0.0212896	-0.0148439	-0.114696	-0.189642	0.216838	-0.0457334	0.00206419	0.00186476	0.0223308	3.03265e-06	0.421221	0.404067	0.0213886	0.241282	0.730039	0.364531	0.805013	0.421234	0.772716	0.477048	0.904985	0.933366	0.273418	0.267857	0.525009	0.806749
CA376978	CD2 binding protein 1-2	0.263934	0.17215	0.28209	0.491821	-0.201039	-0.0558381	0.29212	0.306239	0.570654	0.284907	0.919682	0.691366	0.00198567	0.210699	0.826134	0.0780634	0.162034	0.777949	0.601162	0.327284	0.00176585	0.0150706	0.000875018	1.00947e-05	0.00562276	0.164747	0.110429	0.000198059	0.0284749	0.383873	1	0.0370835	0.993321	0.410869	0.12776	0.866046	1	1	0.163548	1
CA377007	Growth arrest and DNA-damage-inducible GADD45 gamma-1	0.177151	0.180271	2.43337	1.11478	0.21379	-0.264072	2.87785	1.23884	2.3226	2.04724	0.435274	2.40909	2.84823	0.413544	0.855026	2.95265	0.171632	0.130444	0.26378	0.295685	0.00104626	0.114334	1.97237e-11	4.88023e-07	0.023995	0.0410038	1.89068e-05	3.81895e-06	0.00115558	0.00540639	0.10103	0.00666788	0.000598801	0.0395782	0.0420291	0.00249301	0.455681	0.432342	0.100089	0.0946432
CA377140	Complement component C8 beta chain	-0.166069	-0.168407	0.035821	0.403224	-0.239243	-0.272119	0.367704	0.379192	0.272941	0.571084	0.846871	0.314397	0.385074	0.965745	0.147394	1.01109	1.57235	0.270792	0.367148	0.154151	0.000330523	2.84399e-06	0.368645	1.02951e-07	4.12542e-06	4.64932e-07	1.04524e-06	2.78135e-10	0.168068	0.00367789	0.00106096	0.0519415	0.00918838	0.000132961	0.140714	0.000262843	8.41329e-05	0.118962	0.0017513	0.311994
CA377157	Tumor necrosis factor receptor-2	0.0883349	0.0500032	0.0225007	0.0483581	-0.00667945	0.0593954	-0.287356	0.0684452	0.127366	0.257259	-0.0558241	0.204197	0.134686	0.377236	0.573919	-0.943401	0.212586	1.3286	1.19269	0.790753	0.00590676	0.419612	0.677986	0.00839914	0.844887	0.0586854	0.0281175	0.207667	0.523122	0.189026	0.854864	0.334738	0.72996	0.105494	0.0769083	1	0.144749	0.0067941	0.000614719	0.00256555
CA377276	MAP/ERK kinase-like	-0.121335	0.0905507	-0.45958	-0.100404	-0.0821626	-0.16813	-0.451972	-0.283182	-0.0629221	-0.145223	0.0814305	-0.395848	-0.530396	0.192944	-0.265631	-0.266202	0.244319	0.0574479	-0.189405	-0.308689	0.196756	0.0038044	0.0011068	0.302155	0.326458	0.104218	0.000843803	0.000391724	0.809768	0.650643	0.712734	0.339518	0.0725274	0.448893	0.545758	1	1	0.766251	0.376128	0.239214
CA377287	MAPK/ERK kinase kinase kinase 3	-0.118988	0.270002	-0.315031	-0.0697691	-0.195508	0.0995662	-0.138451	-0.0929106	-0.124902	-1.5483	0.128042	0.161253	-0.0447762	0.156496	0.113576	0.102239	0.0538254	0.0921737	-0.46346	-0.0483827	0.263193	0.000989596	9.69221e-06	0.400142	0.42431	0.464861	0.274441	0.463062	0.755217	1	0.487675	0.285975	0.742511	0.400637	0.432797	0.450016	0.63593	0.581632	0.297971	0.752222
CA377300	Deoxyribonuclease I-like-1	0.542659	0.128959	-0.0715591	0.246193	-0.0227539	0.120759	-0.0862932	-0.465521	-0.20021	0.888177	-0.147674	0.238828	0.817848	-0.0322026	-0.143672	-0.0150045	-0.123278	-0.0487199	0.900111	-0.147163	2.16026e-06	0.0690972	0.139067	0.278613	0.770369	0.00258535	0.210832	0.000810506	1	0.030534	0.421227	1	0.0473288	0.835844	0.445374	0.923314	0.444757	0.806033	1	0.154435
CA377360	Matrix metalloproteinase 17	-0.548297	-0.379842	-0.257165	0.111243	-0.0811802	-0.287148	0.127281	-0.480885	-0.366321	0.212614	0.235025	0.192627	0.0617427	1.57326	-0.829762	-0.472041	-0.79254	-0.503979	-0.875058	-0.699391	0.000241466	0.00268615	0.0246157	0.0853637	0.383873	0.0293886	0.0907367	1.5257e-05	0.138551	0.0771386	1	0.593421	0.729656	1	0.0933056	1	1	0.255535	0.0161076	0.142253
CA377397	C-C chemokine receptor type 3	-0.0280822	0.0213258	0.132293	-0.248454	-0.181104	-0.368478	-0.0298265	-0.00297327	-0.0460027	0.0797213	-0.0593272	-0.231497	-0.0189414	-0.457556	-0.108006	-0.0274341	-0.13159	-0.171273	0.472416	0.157666	0.271332	0.595669	0.352314	0.0635106	0.00399042	0.000406861	0.440108	0.915783	0.780952	0.417568	0.777028	0.128354	0.922036	0.0671599	0.500755	0.874238	0.26776	0.310251	0.358906	0.38502
CA377504	Cold autoinflammatory syndrome 1 protein	0.115671	-0.14951	0.1648	-0.432279	0.0430441	-0.0885323	0.157253	0.214349	-0.464091	-1.0536	-1.35722	-0.870507	-1.06389	-0.821405	-1.05895	-1.35639	-1.44577	-1.94429	-1.13715	-1.42271	0.0451602	0.0120216	0.0198545	0.000198437	0.433797	0.100945	0.291166	0.0011697	0.0350651	0.00976346	0.00277713	0.0121459	0.0061696	0.0200329	0.0175705	0.00143752	0.00266151	0.00147403	0.00812541	0.00506504
CA377672	Defender against cell death 1	0.244876	-0.12388	-0.0233749	-0.342573	0.34768	0.498656	-0.470655	-0.200491	-0.936851	-0.740548	-0.633921	-0.279107	-0.235316	-0.239774	-0.165734	0.106708	1.40742	0.338512	-0.440621	0.0636444	0.000125803	0.0395281	0.555566	0.00213214	0.000703147	2.19376e-05	1.69504e-06	0.000392344	0.0040689	0.00928787	0.0500036	0.22852	0.337959	0.271056	0.370021	0.620553	0.0011055	0.171895	0.00450342	0.7875
CA377697	Platelet-derived endothelial cell growth factor	-0.0124179	0.00821503	-0.0679768	0.0174309	0.183415	0.0461272	-0.947389	-0.608997	-0.268067	0.193081	-0.694228	-0.950524	-0.388667	-0.608664	-0.561066	-0.728462	0.111047	-0.586274	-0.418568	-0.699146	0.779536	0.919819	0.0780309	0.745779	0.00143656	0.28045	2.61122e-07	3.49823e-09	0.110802	0.172217	0.00860899	0.00285078	0.00690312	0.0112784	0.0317709	0.00116726	0.331836	0.042644	0.18445	0.00931483
CA377768	Phospholipase D1	-0.00751111	-0.275707	0.0242673	-0.159959	-0.268318	-0.179547	0.0602606	-0.45398	-0.815904	0.371919	-0.0188345	-0.0995972	-0.0361695	-0.193878	1.95367	-1.13161	0.0959218	0.00303789	0.512944	0.877786	0.812095	0.000387928	0.862913	0.0349385	0.0495974	0.00110908	0.327614	0.00321317	1	1	0.938435	0.561451	0.811523	0.423582	1	1	0.56191	0.987388	0.0791427	0.0403179
CA377770	Tumor necrosis factor receptor superfamily member 19	0.472286	0.226449	-0.0496914	0.0614065	-0.163247	-0.37033	-0.831985	0.187115	0.208062	-0.00199838	0.180971	0.101287	-0.00868709	0.163432	0.0571921	0.107506	0.043338	0.144283	0.097555	-0.0172709	0.0238155	0.00115796	0.760135	0.473153	0.472318	0.0338506	0.00458667	1	0.565159	0.989683	0.47296	0.376747	0.942827	0.381361	0.704811	0.364937	0.809062	0.382801	0.558523	0.906831
CA377835	HCF-binding transcription factor Zhangfei	1.42775	0.0612529	0.190071	-0.474364	-0.0822648	-0.452762	0.00755451	-0.151899	-0.345371	-0.22988	0.0502149	-0.812105	-0.841669	0.177191	-0.0102938	0.067695	-1.25408	0.0172152	-1.05418	-0.0391316	0.000407313	0.0481477	0.260818	0.011509	0.283685	0.0245841	0.977359	0.0384891	0.389273	0.335796	0.83464	1	1	0.460695	0.934646	0.669686	1	0.9344	1	0.750824
CA377838	Mitogen activated protein kinase activated protein kinase-3	-0.0285386	-0.146134	0.298393	0.0645048	0.191769	-0.0117807	0.682825	0.284177	0.682677	0.759337	0.469833	0.278968	0.202412	0.717131	0.724563	0.822387	1.18123	0.109067	0.769626	0.505421	0.260888	0.220152	7.13488e-06	0.0921197	0.00476279	0.812021	4.62224e-05	2.15445e-05	0.016017	0.00245583	1	0.410305	0.246965	1	0.0175229	0.0101897	0.0230954	0.832558	0.00131135	0.146973
CA377912	Ig kappa chain V-IV region Len omy 30091	-0.0388128	0.223273	0.113619	0.929597	-0.145054	0.793729	-0.284539	-0.244883	0.125929	-0.167072	0.243488	1.03577	0.034017	0.238146	0.0312465	-0.0684709	0.0609407	0.119746	-0.0510316	-0.0405479	0.56885	0.0386096	0.213139	2.96614e-06	0.00615764	2.75555e-09	0.0300513	0.227051	0.680872	1	0.382648	1	0.748077	0.351008	0.84737	0.771593	0.742832	0.533579	0.756227	0.764948
CA377953	3-oxo-5-beta-steroid 4-dehydrogenase	0.0470732	-0.0204022	0.0678629	-0.0335425	0.0472287	-0.0332373	-1.71244	-1.26983	-2.00404	-0.461882	-0.965258	-2.14408	-0.850521	-3.29998	-3.43201	-1.74472	-0.221062	-1.28779	-2.70885	-3.05515	0.156352	0.47471	0.205967	0.0803027	0.131074	0.292428	2.00898e-09	4.42548e-14	0.000200423	0.0457807	0.00895662	0.00543354	0.00132637	0.0197507	3.46117e-05	0.000470572	0.117029	0.0141745	9.02987e-06	6.9818e-05
CA378035	Transport-associated protein	-0.0561786	-0.257872	0.480939	0.24547	0.45483	-0.111395	0.23596	-0.0146818	-0.039385	0.0517342	0.172609	-0.190631	0.354211	-0.0516047	0.200925	-0.222672	-0.233794	-0.0455895	0.276866	0.13082	0.289646	0.0139819	8.30433e-06	8.78297e-05	0.000102299	0.137554	0.0336165	0.724713	0.870044	0.780119	0.614228	0.519595	0.227312	0.920941	0.40942	0.508968	0.38825	0.902289	0.184953	0.685309
CA378114	Thioredoxin-like protein 1	0.254888	0.0485395	0.288692	0.71326	0.281448	0.454659	0.24502	-0.204071	0.527876	0.552231	0.0661189	1.04079	0.651117	0.0450919	0.22164	0.448662	-3.76342	-0.0216405	-0.170698	-0.0662062	0.00556558	0.764785	0.000294883	0.00215832	0.00213976	3.50669e-07	0.118463	0.000460903	0.0431824	0.085916	0.679784	1	0.115577	0.842461	1	1	1	0.899779	0.565509	0.681973
CA378180	Neurotrophin-5	0.0328171	0.207684	-0.135288	0.076879	0.175256	0.0643437	-0.069246	0.0902115	0.169739	-0.0731279	0.165439	0.0811964	-0.0444335	0.446975	0.0956194	-0.1021	-0.0206029	0.091098	0.0256408	0.106119	0.467048	0.00880921	0.182528	0.00961384	0.455602	0.0936806	0.336118	0.467483	1	0.632843	0.474654	0.639157	0.677774	0.24861	0.577666	0.551813	0.859483	0.679838	0.898757	0.476084
CA378285	B-cell antigen receptor complex associated beta	0.170925	0.0858404	-0.0939912	0.0480492	-0.813704	-0.793743	-0.0480338	-0.16007	-0.0471649	-0.565321	-0.247474	-0.0745411	-0.65584	-0.180327	-0.061667	0.0530157	0.137699	0.00106096	-0.326311	0.00311829	3.02355e-05	0.532346	0.282312	0.441056	4.97981e-10	1.23128e-07	0.439865	0.0379346	0.718941	0.236507	0.450253	0.690736	0.123107	0.28649	0.681527	0.725398	0.300582	0.994552	0.292739	0.985608
CA378286	Interleukin-1 receptor-associated kinase 1-2	0.22617	0.161833	0.216727	0.380493	-0.115049	0.498174	-0.018282	-0.1879	0.290793	-0.0303747	0.345658	0.119735	0.355711	0.296759	0.553432	-1.77724	0.00916516	0.162327	0.461293	0.239774	0.0479546	0.0066303	0.0281273	0.0327888	0.0357877	0.0103592	0.912241	0.0556215	0.302945	0.894463	0.283558	0.51427	1	0.299904	1	1	0.955355	0.498989	1	1
CA378361	Ubiquitin ligase SIAH1	0.04013	0.0477097	0.134176	0.107148	0.116531	0.0133891	-0.348606	0.343345	0.143904	0.106844	0.417233	0.685525	-0.00726039	0.621184	1.64898	0.6777	0.254244	2.05662	1.20468	1.04272	0.199086	0.0553723	0.000362669	0.0315152	0.000462528	0.762028	0.00159227	2.05876e-08	0.238115	0.393754	0.0360085	0.00641609	0.955409	0.00623965	0.000445093	0.00245612	0.13274	0.000164762	0.0014373	0.00353562
CA378393	P-selectin glycoprotein ligand 1	0.0693116	0.0782016	0.106188	-0.153275	-0.256686	0.00337469	-0.00856087	0.0953829	0.0585199	-0.697783	0.136224	0.0169903	0.282432	0.375854	0.0095228	-0.171513	-0.0873589	-0.0880798	0.525636	0.072953	0.121429	0.202883	0.329548	0.079853	0.00362626	0.939566	0.828078	0.299229	0.598711	1	0.561721	0.93336	1	0.261718	0.939042	0.486721	0.653651	0.501878	0.445438	0.689891
CA378399	Tumor necrosis factor receptor associated factor 2	0.0516985	0.0954948	0.00371686	-0.226757	-0.0246733	-0.238681	-0.177513	-0.0254661	0.158078	0.0336919	-0.405011	-0.352485	-0.302838	-0.186228	-0.111984	0.413514	-1.02475	-0.0870255	0.126924	-0.181212	0.5004	0.386355	0.941336	0.0725639	0.721252	0.00479723	0.29143	0.517611	0.328411	0.845648	1	1	0.200977	0.346185	0.789728	1	1	0.574168	0.475894	1
CA378413	Platelet-derived growth factor, A chain	-0.00616251	0.0722677	-0.0903234	-0.0660628	-0.0983689	-0.247321	-0.116675	-0.050725	-0.0389241	-0.064773	0.0969412	-0.957441	0.108679	0.401559	-0.0020127	-0.0946848	-0.152456	-0.089622	1.15574	2.84369	0.842225	0.145519	0.0960345	0.0318107	0.0222392	0.00762554	0.0908496	0.436351	0.750523	0.6821	0.689578	1	0.384702	0.304085	0.987175	0.607647	0.422828	0.646908	1	1
CA378435	Protein phosphatase 2C delta isoform	0.0369073	-0.0396337	0.154016	0.14232	0.050082	0.0997751	0.0667363	0.0113849	-0.0142867	0.143644	-0.176143	0.14444	-0.68212	0.0188365	0.801377	3.56397	0.489324	1.52876	0.612183	0.231334	0.553685	0.526236	0.00676505	2.86277e-05	0.0551817	0.000132508	0.55232	0.815225	0.943951	0.519651	0.305782	0.686577	1	0.917659	0.0101243	1	1	0.00105047	0.00364727	0.191421
CA378723	Sulfotransferase 4	-0.791955	-0.132812	0.0745567	-0.00357975	0.152063	0.190143	-0.0418087	-0.0708779	0.0118218	-0.0515152	-0.034067	-0.0424387	-0.0829621	0.402264	-3.191e-05	-0.107158	-0.174458	0.0268571	0.508952	0.00108382	0.000146184	0.00307217	0.355915	0.916593	0.02926	0.061885	0.36084	0.0975753	0.921961	0.758287	0.854003	0.839216	0.542641	0.262371	0.999795	0.569581	0.381694	0.89436	1	0.99457
CA378736	Tyrosine-protein kinase BTK	-0.0769674	-0.0578862	-0.063874	0.161583	-0.334205	-0.128256	-0.0159055	0.123737	-0.0434836	0.146149	1.14967	0.631825	0.106004	-0.148313	1.24109	0.0129189	0.465113	0.779139	1.1336	0.811787	0.160532	0.579454	0.137498	0.00105608	9.33462e-09	0.00537546	0.955463	0.152333	0.761924	0.393142	1	1	0.746149	0.404837	0.0155564	1	1	0.0417177	0.00347582	0.00701508
CA378743	Fibronectin precursor	-0.339489	0.111381	0.434155	-1.29929	0.464328	1.60324	0.486032	0.098298	-0.0241395	-0.0752954	-0.388907	0.185855	0.382455	-0.100562	-0.439521	-0.100818	-0.898868	-0.438953	-0.663472	-0.795096	4.11292e-05	0.18608	0.00132661	0.0541835	6.41536e-05	3.06975e-09	0.000454941	0.00133156	0.914887	0.675981	0.395497	0.357944	0.0421814	0.704252	0.0849111	0.568022	0.0025103	0.0755029	0.00238068	0.00344797
CA378782	Tyrosine-protein kinase Jak1-2	1.56756	0.148037	1.98103	1.07753	1.37556	0.475571	1.12483	0.323338	0.983909	1.97654	0.182853	0.183501	1.59748	0.413315	0.72603	0.145132	0.127088	0.0915455	0.102315	0.537405	4.60072e-09	0.382228	7.68954e-10	4.38618e-06	1.28194e-08	0.000816491	3.4445e-07	0.000856409	0.00421907	0.000220724	0.369059	0.316361	0.0114637	0.256271	1	0.43665	0.489304	0.592478	0.689653	1
CA378853	C-terminal binding protein 1	0.228711	0.126465	-0.141543	0.158837	-0.229111	0.0211849	0.0253125	0.0842594	0.245891	-0.0025199	0.192849	0.261843	0.0243094	0.471469	0.496337	0.426976	0.321017	0.860052	0.243311	0.233254	0.000426303	0.0589477	0.0624838	0.00712636	0.000206501	0.82684	0.78593	0.309524	0.0608875	0.990684	0.388382	0.464642	0.905759	0.193003	0.290436	0.392114	1	1	0.282079	0.417219
CA378908	Early growth response protein 2	0.0118755	-0.141443	0.287945	-0.306119	0.0489578	-0.765854	-0.0510693	0.814028	-1.01776	1.11935	-0.273203	-0.165358	-0.0419222	-0.10632	-0.0626398	-0.0296904	-0.00215849	0.0443173	1.07963	1.3341	0.746847	0.0127438	0.0465901	0.000513024	0.857018	3.52207e-05	0.112107	0.0226778	1	1	0.192012	0.455714	0.833605	0.647864	0.675972	0.87151	0.990517	0.790926	0.0016363	0.0413915
CA379576	Galectin like 2 (VRG 3)	0.984484	0.447548	1.76356	1.49875	1.37377	0.407348	0.459385	0.483597	0.269458	1.12087	0.838059	0.279844	0.890572	0.807728	0.369556	0.932096	0.690576	2.37977	0.665085	1.07961	2.98379e-08	0.00353474	2.76087e-11	2.48449e-11	2.32159e-11	1.09971e-06	0.00310903	1.05761e-09	0.270138	0.00099935	0.0641211	0.286592	0.000632408	0.113298	0.326087	0.0183914	0.221996	1	0.0230613	0.0180584
CA379612	NF-kappaB inhibitor alpha-2	0.146157	-0.0321221	-0.0559389	0.0139739	-0.205142	-0.265595	-0.272629	-0.142799	-0.311996	-0.434394	-0.917381	-0.0756562	-0.291557	-0.658724	0.195068	-2.3278	-0.378861	0.196108	0.317948	0.463788	0.000794475	0.666827	0.112559	0.675659	0.000328511	0.0002	0.00445681	0.00463591	0.167895	0.100608	1	0.888732	0.289099	1	0.383124	1	0.232029	0.450777	0.195971	0.103792
CA379751	Electron transfer flavoprotein-ubiquinone oxidoreductase	-0.257434	0.548698	-0.358498	0.0115095	0.397555	0.61957	-0.272249	-0.527494	-0.53821	0.245874	-0.0278804	0.0869648	-0.0548224	-0.214901	-1.04984	-0.147997	0.033549	-4.30903	-1.45773	-2.30557	0.0416765	0.0011521	1.36786e-05	0.820524	0.0248277	6.66096e-05	0.0367838	4.40357e-09	0.0499522	0.151121	0.868999	0.819895	0.748724	0.401054	0.0423848	0.667169	0.807346	1	0.000259091	0.0370663
CA379787	Cyclin G1	-0.0394333	0.0523288	-0.117039	-0.469659	0.855804	0.299298	1.12096	0.623357	0.720538	-0.0870305	0.69202	0.974634	0.683593	0.314752	1.41437	1.69285	-0.0323831	1.52439	1.05159	1.37536	0.35944	0.222823	0.0201509	1.27025e-07	5.42258e-10	6.63889e-06	6.40773e-08	2.61175e-09	0.00598242	0.752525	0.0940066	0.0026481	0.0217312	1	0.000409614	0.000919975	0.93365	0.000738468	0.00137672	0.000644624
CA379854	Inositol 1,4,5-trisphosphate receptor type 1	-0.217964	0.158617	-0.066142	-0.0397196	-0.0548263	-0.0399947	-0.434787	0.100947	-0.163007	-0.0717798	0.120605	0.216742	0.0877265	0.0497532	0.996804	0.712021	-0.0498276	2.13653	-0.0290131	1.0297	0.00163764	0.214161	0.605231	0.582326	0.70335	0.632737	0.21151	0.469755	0.504903	0.856929	0.587112	0.580745	0.651219	0.882893	1	1	1	1	0.963113	1
CA379928	ReO_6-4	-0.088032	-0.121683	-0.305268	-0.0393079	-0.38317	-0.0830135	-0.412463	-0.240076	-0.232053	-0.606726	-0.984733	-0.701168	-0.645577	-0.263591	-0.258096	-0.55768	-0.314532	-0.249672	-0.891218	-0.534448	0.0260988	0.0539346	5.7919e-06	0.254474	2.54667e-06	0.315446	2.26407e-05	3.14093e-05	0.0985172	0.00057024	0.0664507	0.0339387	0.00562249	0.392362	0.303124	0.0955724	0.198064	0.419113	0.00365481	0.111116
CA379964	Histone deacetylase 1	-0.425671	-0.180091	-0.230659	0.172467	0.043855	0.0871679	-0.258268	-0.440849	-0.216203	0.113572	-0.0860113	0.0898451	0.207402	0.112889	-0.497249	-1.22544	-0.0240843	-0.648803	-0.348716	-0.529868	3.58466e-05	0.00100109	0.00163087	0.0158429	0.232719	0.232293	0.0753223	1.81385e-08	0.236687	0.414083	0.780328	0.369314	0.225516	0.862779	0.0971742	0.103906	0.946902	1	0.143856	0.0652711
CA379977	MHC class II alpha chain	-0.0879714	-0.188667	0.102039	1.27617	-0.958021	-0.948228	0.349107	0.344878	0.446574	-0.0119548	-0.0389467	0.0487247	-0.168005	-0.271709	0.458662	0.564845	0.346813	-0.118389	0.277451	-0.140658	9.85093e-05	4.10725e-06	0.0507551	2.39591e-10	5.51296e-14	9.73101e-11	0.0478611	1.3904e-06	0.0924793	0.96116	0.807352	1	0.63044	0.180958	1	0.336266	1	0.53926	0.420171	1
CA380011	Cullin homolog 1	-0.0328297	0.0449751	0.290663	0.22084	0.0302675	0.0985707	0.204034	-0.0248994	0.591902	0.689029	0.246387	0.531097	0.249075	-0.292519	0.692	-0.0742073	-0.469526	-0.901463	0.766953	0.482968	0.493295	0.725807	0.00138171	0.00748884	0.543028	0.0929561	0.116206	0.561879	0.0105332	0.0195265	0.259683	0.334661	0.50378	1	0.0412251	0.835675	1	1	0.0063615	0.126682
CA380028	StAR-related lipid transfer protein 3	-0.230972	-0.196445	-0.30054	0.0945289	-0.0838821	-0.550775	0.254879	0.0514354	0.050184	0.295493	0.0570327	-0.15351	0.173474	-0.17272	-0.003521	0.790938	1.05673	0.048321	-0.272477	0.0146801	9.12787e-05	0.014312	0.0799504	0.0474094	0.0848462	3.51295e-07	0.00603546	0.239648	0.830381	0.228519	0.86651	0.546653	0.337997	1	0.988553	0.00656427	0.00178841	0.902105	0.0732222	0.95745
CA380101	Cytochrome p450 46A1	-0.245207	0.110319	-0.241509	-0.0632056	-0.127183	0.408957	-0.873415	-0.664431	-0.961563	-0.639894	-0.907312	-1.32514	-0.737663	-0.429155	-1.97079	-0.974504	-0.0664265	-0.755635	-2.01033	-2.25961	0.000381533	0.0223215	0.285571	0.249897	0.184134	0.0232107	2.41951e-09	6.40354e-10	0.00234454	0.0502875	0.0870664	0.00141803	0.017349	0.18801	0.000360812	0.00453257	0.659548	0.0432816	0.000153857	0.000438883
CA380109	Scavenger receptor with C-type lectin type I	0.0515235	0.113915	0.00203183	0.0565295	0.00786625	0.0530008	-0.0978791	0.0919351	0.0557463	0.184012	0.218492	0.160544	-0.082149	0.178002	0.157045	0.00122404	-0.050365	0.119523	0.12538	0.039823	0.024351	0.000404176	0.93636	0.317613	0.848016	0.113757	0.307305	0.280426	0.68838	0.452011	0.324784	0.322502	0.535395	0.270247	0.363706	0.993629	0.690299	0.576789	0.601792	0.736941
CA380121	Telomerase reverse transcriptase	-0.0937947	-0.00776319	-0.0710274	-0.0681906	-0.241457	-0.244295	-0.000431528	-0.0797758	-0.049686	-0.0872059	-0.0880296	-0.110708	0.0305686	-0.0625548	-0.0497808	-0.0594627	-0.0556826	-0.128778	0.568932	0.241709	0.00393131	0.901712	0.495213	0.094515	0.00432103	0.132767	0.989388	0.0586275	0.677386	0.485376	0.699183	0.485137	0.818443	0.78178	0.716495	0.718152	0.746996	0.532577	0.0686911	0.2303
CA380133	Complement factor MASP-3	0.720809	0.903412	1.07552	1.17733	0.181206	0.82303	0.0283599	1.44443	0.45223	-0.622659	0.246365	0.079896	-0.0020947	0.48725	0.0516217	0.324312	0.0726645	0.16424	1.27886	0.325203	0.000201201	3.75466e-05	2.69421e-06	0.0288967	0.00223582	9.53617e-09	0.449318	1.16011e-05	1	1	0.35959	0.702897	0.991146	0.122707	1	0.150305	0.690653	0.267508	1	0.0792267
CA380135	Aldeyde oxidase	0.0178424	0.0243266	0.185426	0.404066	0.0376621	0.156919	-0.668441	-1.24073	-1.35451	-0.337268	-0.15287	-1.18665	-0.27021	0.110246	-0.264872	-0.128441	-0.0817507	-0.149627	-1.15571	-0.330811	0.454473	0.364696	0.0230104	0.0219844	0.471798	2.74796e-06	0.041726	1.45357e-06	1	0.33891	0.305684	1	0.0806251	0.628797	0.159657	0.517409	0.669362	0.513705	0.0184636	0.0562345
CA380163	IgG VH protein	0.197744	0.15205	-0.0598464	0.147837	-0.0550621	0.791664	-0.0402556	-0.0282439	-0.685501	0.39807	0.371083	0.00866561	0.141775	0.319232	0.0176711	-0.119201	-0.0437695	0.0644724	0.0302418	0.0184723	0.102862	0.0196076	0.790068	0.00793895	0.709446	5.08453e-05	0.226066	0.72597	1	1	0.216243	0.949558	0.398441	0.291398	0.917852	0.510355	0.801276	0.732378	0.869305	0.914749
CA380185	ERO1-like protein alpha precursor	-0.177411	-0.217566	-0.476837	-0.442833	-0.145703	-0.1749	-0.138548	0.682642	0.19473	-0.0619013	-0.133812	0.182016	0.0993567	-0.024524	1.10472	0.54211	0.0343035	0.495662	1.54384	1.82622	0.0104798	0.148964	0.00355915	0.00122968	0.001923	0.0467896	0.305889	0.00393192	0.298811	0.827727	0.477811	0.635784	0.740478	0.924317	0.00199404	0.0376037	0.923395	0.207606	0.000107329	0.00119474
CA380218	Macrophage migration inhibitory factor	-0.507212	-0.319109	-0.627741	-0.938738	-0.630975	0.204243	-0.180924	0.101008	-0.298483	-0.544172	-0.50953	-0.346243	-0.33856	-0.460772	0.00954436	0.512087	-0.0765177	-0.180768	0.178203	-0.0692936	1.38496e-07	1.36545e-08	8.65656e-06	1.23722e-08	7.09494e-07	0.000124391	0.0392731	0.12909	0.44791	0.149408	1	1	0.181641	0.00972876	0.983822	0.166549	0.87706	0.406942	0.624403	0.798353
CA380390	Nonspecific cytotoxic cell receptor protein-1	0.577334	0.262062	0.749829	0.925773	0.533003	0.292196	1.66015	1.41097	0.816216	1.28802	0.206366	1.47553	1.21625	0.530372	2.01544	1.80574	-0.770606	0.0285548	2.37755	2.98797	0.000942906	0.0270543	4.60853e-05	5.65185e-06	2.06386e-06	1.24103e-05	0.0397045	4.09357e-06	1	0.0225047	0.265726	1	0.0182592	0.0244269	0.0021207	0.00817857	1	0.898058	0.000102746	9.02787e-05
CA380426	Cytokine inducible SH2-containing protein 5	0.10864	0.000648539	0.0906334	0.0604211	0.0207354	-0.0354296	-0.00537211	0.176346	0.114979	0.222726	-0.114853	-0.068798	0.135225	0.274723	1.34987	0.0380606	-0.0159415	1.65371	1.08997	1.02644	0.0100234	0.987848	0.153	0.191215	0.559187	0.205142	0.911943	0.00532132	0.55078	0.164557	0.587971	0.835656	0.432038	0.319263	0.00105707	1	0.951594	0.00157009	0.00280505	0.00142636
CA380457	Aminopeptidase N	0.316811	2.72784	0.207496	-0.192151	0.429543	0.0936849	0.0596114	0.162227	-0.0416564	0.40945	-0.224803	-0.157792	-0.0585874	-0.437895	-0.168114	-0.0670025	-0.56094	-0.272778	0.933351	0.21174	0.00152541	1	0.00295329	0.000261662	0.00377025	0.262094	0.16856	0.685406	0.756479	1	0.245264	0.424357	0.595611	0.0122631	0.254056	0.693982	1	0.182725	0.0610901	0.278538
CA380554	ADAMTS-8	0.0461226	0.0649591	-0.00917992	0.056909	-0.0585665	0.0438666	-0.0234154	-0.0583441	0.0747671	0.137192	0.266889	0.0570425	0.0299124	0.275827	0.154238	0.02387	-0.0260035	0.0830766	0.00924472	0.020088	0.0832784	0.00500571	0.599039	0.418167	0.409662	0.260381	0.703154	0.161627	0.554619	0.377123	0.156595	0.725957	0.815646	0.1582	0.304995	0.853215	0.856395	0.699083	0.963783	0.891147
CA380580	Activin receptor-like kinase 7	-0.0467204	-0.013804	-0.121783	-0.223112	-0.14885	-0.0539099	-0.00295728	0.200804	-0.0248586	0.0436254	-0.134978	0.397028	-0.00226438	-0.209198	0.0637267	0.068578	0.135234	-0.0754566	0.770925	0.188928	0.154357	0.701835	0.049456	0.0307441	0.0315413	0.155496	0.975025	0.143899	0.850828	0.759496	0.491543	1	0.98896	0.226101	0.719624	0.630309	0.318509	0.642221	0.0176124	0.335268
CA380746	Agrin	0.236418	0.0568166	-0.219592	-0.118062	-0.0237583	-0.0795667	-0.0409399	0.0462649	0.0893936	-0.298225	0.0658131	-0.00158349	-0.317454	0.145881	-0.0296717	-0.103095	-0.0311452	-0.0910597	0.396964	0.405745	0.0348311	0.243088	0.0339016	0.0870954	0.873262	0.0625582	0.196377	0.679582	1	0.542097	0.791704	0.993102	1	0.68228	0.82992	0.578518	0.881569	0.620473	0.14273	0.326879
CA380848	P21-activated kinase 2	0.0199198	-0.0576752	0.0531949	0.014733	-0.0104308	-0.0296865	-0.0378336	0.160863	0.228761	0.476211	0.14317	0.318166	0.282774	0.183806	0.964469	0.0236785	0.109313	1.2281	1.18746	0.973428	0.623235	0.158214	0.346525	0.515785	0.710824	0.276659	0.679468	2.78953e-05	0.301968	0.0426518	0.436349	0.154087	0.0638839	0.490924	0.0014872	0.903151	0.612047	0.00192238	0.000614682	0.00127653
CA381045	Aminolevulinate, delta-, synthetase 1-2	-0.342382	-0.29294	-0.501632	-0.186401	-0.0214585	-0.450077	-0.156697	-0.215424	-0.191035	-0.554004	-0.277312	-0.111078	-0.334818	0.151879	0.349959	1.02996	-0.324068	0.481849	-0.120299	0.086617	0.000157196	0.0115563	4.27765e-10	0.0114193	0.715396	7.77591e-06	0.0705374	5.85859e-06	0.40615	0.021343	0.442225	0.68817	0.0400635	0.719038	0.0604088	0.00353088	1	0.114837	0.416438	0.758843
CA381085	Mitogen-activated protein kinase 9-2	0.398764	0.197589	0.0200875	-0.140952	0.0220119	-0.141453	0.136937	-0.00120476	0.00711598	-0.612789	-0.228953	0.0978395	-0.0170326	-0.0271211	0.0816234	0.12183	0.0482613	0.0920942	0.637909	0.315682	0.00121322	0.288008	0.76065	0.0463366	0.77214	0.0230101	0.0158257	0.990753	0.971559	1	0.396652	0.504688	0.888901	0.875958	0.661648	0.561877	0.717605	0.550167	0.0209358	1
CA381199	94 kDa glucose-regulated protein	-0.215888	-0.0523402	-0.569075	0.440099	0.254585	0.861573	-0.841664	-0.185088	-1.04501	-1.28544	-0.36766	-0.441442	-0.718477	0.124365	0.184389	0.492483	0.428994	-0.136762	-0.15966	-0.035775	7.14785e-07	0.212373	2.92321e-09	1.02283e-09	0.000159186	8.91855e-10	2.58254e-10	3.66934e-07	0.000962564	0.000547738	0.035869	0.0402742	0.00127232	0.35337	0.263695	0.0115419	0.0133669	0.396342	0.216501	0.891947
CA381226	ATF-like basic leucine zipper transcriptional factor B-ATF	-0.205423	-0.180084	0.22709	0.356526	0.134956	-0.136243	0.0480429	0.984365	0.217287	0.314661	0.818656	-0.0840784	0.442735	0.0612533	2.15659	1.09647	-0.147109	2.56239	1.59922	1.43964	1.07125e-05	0.00361072	1.14128e-06	6.58107e-10	0.00116297	0.000284533	0.0835322	6.12195e-13	0.143773	0.059323	0.0120937	0.529518	0.0399309	0.780449	0.000272964	0.000807717	0.390858	8.00421e-06	0.000253278	0.000126628
CA381244	Peptidyl-prolyl cis-trans isomerase H	0.292017	-0.0886674	0.209379	-0.208615	0.0697359	0.538945	-0.260366	-0.438048	0.0139863	-1.43906	-0.380648	0.51022	-0.109498	0.5027	-0.815846	-0.395515	-0.013331	-0.184107	-0.348622	-0.156044	0.00885969	0.311412	0.149981	0.00529394	0.293262	0.000778444	1	0.149458	1	1	1	1	1	1	1	1	1	0.195889	1	1
CA381350	Interleukin 1 receptor accessory protein	0.525775	0.0405888	0.132477	0.0844344	-0.0435272	-0.243658	0.0484333	0.177364	0.0645129	-0.193207	-0.0424596	-0.0468421	1.02892	-0.0698526	-0.288754	0.116514	-0.00345833	-0.187583	0.271923	0.0813726	0.000199436	0.496738	0.100747	0.810209	0.419547	0.00345081	0.257323	0.0275885	0.754567	0.509707	0.872976	1	1	0.740643	1	0.535513	0.985652	0.346048	0.678385	0.626164
CA381365	Cdc37 Hsp90 co-chaperone	0.007101	-0.449957	-0.00080929	0.227941	0.20999	-0.112366	0.112745	-0.0673926	-0.0159338	-0.171656	0.13248	0.0121425	0.203986	0.355148	0.080728	-0.811021	0.0214185	-0.0790339	-0.149854	0.135848	0.873293	0.00822966	0.983395	0.00114168	0.0013085	0.154704	0.398646	0.226994	0.968722	0.391235	0.57504	0.936366	0.625595	0.341797	0.870655	0.398055	0.879991	0.673454	0.700322	1
CA381388	Orphan nuclear receptor SHP	-0.188535	-0.0316831	-0.0262937	0.20726	-0.215774	-0.103061	0.383158	0.118937	0.216314	-0.00225248	-1.41309	-1.46537	0.581527	-2.69805	1.19302	1.03363	-0.240023	1.60911	1.24801	0.528769	0.00514155	0.747202	0.583197	1.18297e-05	0.000233535	0.0409335	0.00495304	0.000556559	0.139083	0.987635	1	1	0.0295623	1	0.000659904	0.0189289	0.325879	0.000487104	0.000186293	0.0565347
CA381440	Double-stranded RNA-specific adenosine deaminase	0.317191	-0.10416	0.557895	0.0545618	0.508203	-0.470179	0.749807	-0.187817	0.740278	1.41064	1.30823	0.133341	1.21008	0.525317	-0.579965	0.380744	0.0365355	-0.0718599	0.369086	0.294942	0.00339827	0.191481	7.00576e-06	0.259574	7.16188e-07	0.000269005	0.0119393	0.00227244	0.0201004	0.000465336	1	0.386804	0.0101677	0.0996309	1	1	0.814835	0.587082	0.0372649	0.319901
CA381548	Calcium-signal modulating cyclophilin ligand	-0.094067	-0.00204729	-0.214689	-0.0965165	-0.223226	0.01672	-0.357479	-0.161229	0.156268	-0.184445	-0.37343	0.0616533	-0.428911	-0.268894	0.605646	-0.151733	0.121878	0.478268	0.758978	0.690143	0.20102	0.96095	0.000663495	0.0586646	5.98408e-06	0.775582	0.00190224	0.00994597	0.455281	0.328988	0.112853	0.75459	0.0463439	0.186707	0.113596	0.469102	0.286354	0.369552	0.0167706	0.0761335
CA381566	Programmed cell death protein 6	0.680564	0.0106549	0.674101	0.0104776	0.246493	-0.0173553	0.712315	0.579693	0.378456	0.754273	0.150351	0.592358	0.948866	0.384951	-0.0296121	1.09527	0.00614642	-0.71344	0.470851	1.11066	1.51588e-06	0.776666	2.53226e-05	0.876639	0.00981212	0.769521	7.61145e-05	3.36166e-05	0.267195	0.0107969	0.531293	0.0354048	0.0238988	0.12628	1	1	0.978532	1	0.0421455	0.0103005
CA381625	Zinc finger protein 148	-0.151402	-0.005201	-0.0638575	-0.194244	-0.00939075	-0.679499	-0.3194	-0.427498	-0.465169	-0.565035	-0.670207	-0.143694	-0.595313	-0.059138	-0.358687	-2.81326	-0.112664	-1.58922	-0.217067	-0.516248	0.0654994	0.933075	0.339913	0.021266	0.819021	1.42921e-06	0.00995554	1.64384e-05	0.130492	0.0514524	1	1	0.171371	0.805565	0.294732	1	0.353937	1	0.293411	0.202815
CA381692	Ubiquitin-like 1 activating enzyme E1B	-0.0960238	-0.0495786	-0.235702	0.1025	0.467838	0.0288989	-0.000471575	-0.298111	0.0192708	0.000772736	0.0529793	0.018401	0.0899295	0.165312	-0.0687787	-0.178563	-0.15248	-0.131904	-0.500638	-0.0335229	0.084265	0.243587	0.0406245	0.265198	0.000962754	0.567285	0.989701	0.21539	0.903639	0.996591	0.769874	0.899404	1	0.641203	0.506651	0.316408	0.435125	0.490384	1	0.838876
CA381721	Fibroblast growth factor receptor 2	0.134943	0.0314467	0.0255174	0.0577604	-0.00297654	0.0229783	-0.0185107	0.068562	0.0911054	0.0128446	-0.396288	-0.145078	0.0018235	0.0349683	0.208033	-0.633139	-0.422997	0.0477163	-0.10792	0.110444	0.000513965	0.216862	0.280845	0.0109665	0.933306	0.311437	0.555634	0.013313	0.522464	0.922217	0.0673283	0.584155	0.987306	0.881493	0.439204	0.0101748	0.0395835	0.844095	0.640948	0.408819
CA381834	Cathepsin H	0.0181761	-0.185645	0.0105185	0.0519531	0.0626135	0.0636446	-0.48836	0.053699	0.179987	0.470404	0.0528961	0.614417	0.0466199	0.136299	1.17026	-1.63988	0.248026	1.87496	0.959201	0.889328	0.4217	0.00671538	0.671041	0.000909828	0.199022	0.0669062	0.0243858	0.170939	0.358864	0.00567526	0.851871	1	0.812225	1	0.000323737	1	0.326503	0.00020706	0.000313849	0.000930385
CA381904	Cofactor required for Sp1 activation, subunit 7-1	0.463719	0.211123	-0.260863	0.0307006	0.269653	0.0484049	-0.152061	-0.109115	0.113814	0.00590485	0.269981	0.0612188	0.563087	-0.404144	0.278697	0.678043	0.737557	0.245784	0.405093	0.311429	9.6613e-08	6.48195e-07	8.96768e-06	0.626714	0.000139154	0.0872635	0.0102865	0.000655227	0.499339	0.972376	0.122264	0.695991	0.0601939	0.153479	0.170077	0.0438097	0.00496765	0.429221	0.0455975	0.0810356
CA381969	Protein kinase N1	0.25627	0.388122	0.371006	0.148856	0.25911	-0.118978	0.13065	-0.0239784	0.829362	0.21752	-0.245822	0.120841	0.263653	-0.172824	0.0444897	-0.05692	-0.00576529	-0.155182	0.584252	0.528761	0.0194816	0.116859	0.00997403	0.0884003	0.0690678	0.0226971	0.0694844	0.740128	1	1	0.335399	0.345075	0.581835	0.440887	0.794108	0.702715	0.96061	0.348401	0.0312655	1
CA382134	Glutathione peroxidase 7	-0.066799	-0.283191	-0.419425	-0.203541	-0.204047	-0.518515	-0.263448	-0.104771	-0.223836	0.0148052	0.266528	-0.190042	-0.753135	-0.32959	-0.797241	0.014606	0.660903	0.331404	0.72889	0.467218	0.0361	0.0037669	0.000802203	0.0901411	0.00201495	6.36038e-05	0.00517574	0.160915	0.373535	0.934438	1	0.458544	0.204802	0.440365	0.234319	0.969193	0.247939	0.484984	0.0523751	0.136461
CA382259	Complement receptor 1-2	-0.0065063	0.192543	0.126803	0.191096	0.525162	-0.048885	-0.966996	-0.137235	0.0748111	-0.0654052	0.2585	0.0607606	-0.0989832	-0.249972	0.162651	-0.0974154	0.170313	-0.127468	-1.22092	0.216705	0.911978	0.0210688	0.227048	0.0196237	0.0266975	0.544603	5.74356e-05	0.247892	0.824959	0.669871	0.28797	0.762897	0.611867	1	1	0.664855	0.178068	1	1	1
CA382275	Egl nine homolog 2	0.0368177	0.042091	0.149503	0.018399	0.160989	-0.00605693	0.0403958	0.46942	0.169779	0.127715	0.426891	0.677871	0.0813696	0.102814	1.4256	0.708283	-0.0149486	2.03981	1.15145	0.690728	0.443606	0.231734	5.93489e-05	0.669431	0.000768416	0.852335	0.747201	1.23251e-07	0.210135	0.370435	0.0424078	0.0411843	0.501772	0.766219	0.00100647	0.00313802	0.922296	0.000146897	0.00393115	0.00695641
CA382425	B-cell translocation gene 1-2	-0.222307	-0.124442	0.706899	0.4697	-0.755981	-0.951795	0.722205	-0.181983	0.593368	0.424591	0.652459	0.451862	0.483705	0.110895	-0.433777	0.37958	0.526213	-0.524904	-0.493783	-0.0847642	0.00260219	0.0179833	8.24662e-08	5.12109e-05	4.84867e-12	2.49399e-08	1.0292e-05	2.23559e-05	0.00610998	0.092815	0.0698031	0.0690007	0.027154	0.674321	0.0529107	0.0894582	0.129388	0.126135	0.0113436	0.487167
CA382448	Rho-related GTP-binding protein RhoH	-0.246437	0.128655	-0.0533039	-0.142876	-0.148008	-0.0979271	0.402458	0.00219418	0.295566	0.135679	0.0611741	0.729223	0.305812	0.0416758	0.114902	0.195706	-0.566422	0.0197445	0.422859	0.489287	0.0129855	0.0338552	0.37923	0.212973	0.00113257	0.268964	0.156423	0.96697	0.320974	0.650658	0.718742	1	0.495535	0.780416	0.442678	0.292791	1	0.918941	0.206858	1
CA382454	Heat-shock protein beta-3	0.165564	-0.132277	0.00980858	-0.0196448	-0.0295972	0.106265	-0.320391	-0.00589324	-0.0619332	-0.232306	-0.344898	-0.318719	-0.340904	-0.028087	-0.416973	-0.596227	-0.309958	-0.645943	-0.792478	-0.755604	0.000315301	0.193641	0.699559	0.375795	0.309603	0.101496	0.000761176	0.806837	0.792606	0.0751315	0.260521	0.199327	0.0908086	0.883078	0.0709815	0.0109995	0.050186	0.0271406	0.00733549	0.00972987
CA382570	Mitogen-activated protein kinase 13	0.266022	0.113172	0.0262072	0.0248489	-0.0592467	-0.0652806	-0.366008	-0.176928	0.286713	0.28016	-0.305291	-0.236488	-0.0924837	-0.0443184	0.194732	-0.650523	-0.267536	1.59897	1.18883	0.567232	7.30672e-06	7.4429e-05	0.477655	0.349353	0.0215299	0.242421	8.37039e-09	5.40199e-07	0.152035	0.0235557	0.0202825	0.200889	0.414817	0.745953	0.229682	0.00052226	0.0534734	5.39781e-05	3.95825e-05	0.0020849
CA382657	T-complex protein 1, alpha subunit	-0.212361	-0.0178398	-0.115257	0.0557635	0.0910642	-0.361605	1.15793	0.283288	0.242423	1.02847	-0.378304	0.314798	1.10162	0.149896	-1.83058	0.913108	-1.20321	-0.0960223	0.96257	0.770552	0.00333179	0.254338	0.014061	0.167896	0.0186051	0.0223192	0.000108101	2.9159e-05	0.619864	0.0007516	1	0.138278	0.0023768	1	1	0.0345483	1	0.541409	0.0171593	0.121915
CA382694	MHC class II regulatory factor RFX1	0.0507073	-0.0875939	-0.0518981	0.0318746	-0.0392863	-0.149347	-0.334476	0.265013	0.217088	0.241424	0.287188	0.34385	0.392298	0.411379	1.42292	0.414516	0.442051	1.81093	1.20675	1.25829	0.132443	0.0199305	0.124842	0.133216	0.372877	0.000442676	0.00136093	1.30634e-05	0.152003	0.0802728	0.135203	0.0544883	0.0344096	0.0778804	0.000546863	0.0425238	0.0483544	0.0022421	0.000597059	0.00034806
CA382722	Interferon regulatory factor 4-2	-0.0440438	-0.378242	-0.110787	0.0262308	0.121232	-0.223407	-0.606131	-0.846146	-0.813989	-0.777578	-0.219648	-0.717559	-1.04134	-0.00974455	-0.808653	-1.6243	-0.843732	-1.19856	-0.889645	-0.637255	0.693452	0.00111045	0.193993	0.868667	0.162417	0.156121	0.00510643	1.81792e-08	0.0122588	0.0106844	0.428206	1	0.0113559	0.959994	0.0368355	1	1	1	0.0114628	0.0731644
CA382844	GDP-L-fucose synthetase	0.0240937	0.106224	-0.342346	-0.218588	-0.199474	-0.216827	-0.0874837	-0.0764965	-0.130907	0.262341	0.172073	0.0298623	0.0852776	0.422362	0.280541	-0.00358942	-1.74383	1.83055	0.80993	1.31862	0.685525	0.20024	0.00106962	0.00869458	0.00219932	0.0123091	0.0145747	0.204564	0.446844	0.158673	0.578763	0.86226	1	0.27445	1	0.984954	1	1	0.0159088	0.0199937
CA382851	Mitogen-activated protein kinase 12	-0.0833122	0.149372	-0.328258	-0.00943214	-0.172784	-0.176042	-0.0444644	-0.208659	0.349977	0.157271	0.0726736	0.606133	-0.147079	0.426287	0.11546	-0.183519	0.294817	0.412779	-0.0985298	-0.233132	0.226226	0.0627928	0.000137708	0.830131	0.000157359	0.000445064	0.279907	1.02016e-05	0.0618232	0.349019	0.738733	0.0126063	0.330193	0.047947	0.636364	0.159994	0.0792778	0.258974	0.66195	0.373988
CA382877	Fibronectin receptor beta	-0.277734	-0.0626911	0.0264642	0.306502	0.351446	0.0628975	0.270918	0.33549	0.542439	0.037421	-0.662575	1.17702	0.260053	0.781073	1.05756	0.719381	-0.296483	0.966412	0.494118	0.626287	0.000217195	0.110961	0.356723	3.63305e-06	3.09829e-05	0.267355	0.0110111	5.62732e-06	0.0439904	0.837489	1	0.036538	0.275494	1	0.00640788	0.0455478	1	1	0.0155295	0.0606419
CA382920	CD97	1.3334	-0.150901	-0.143421	-0.241838	-0.00198247	0.0174081	-0.325698	-0.0618473	0.1651	0.0817906	0.0342084	-0.189835	-0.150172	-0.0685104	-0.0506991	-0.118542	0.0122022	-0.0844862	1.09938	0.258595	9.13957e-12	0.0103649	0.031718	0.00682466	0.972148	0.813226	0.373413	0.854947	0.454661	0.485712	0.807704	1	0.314315	0.737757	0.758151	0.224397	0.942966	0.681796	0.00610475	0.198635
CA382984	Proto-oncogene tyrosine-protein kinase ABL1	0.11504	0.704792	0.241339	-0.0659366	0.0555058	0.016635	0.00798989	-0.143146	-0.240096	-0.258792	-0.334168	-0.144472	-0.0993545	-0.404442	-0.215847	-0.102014	-0.153484	-0.376187	-1.71264	-0.212813	0.00228512	0.235999	0.00193571	0.307828	0.158606	0.586632	0.830344	0.215986	0.0988388	0.134345	0.152879	0.482437	0.417866	0.0472112	0.0789199	0.609229	0.303415	0.0630309	1	0.158608
CA383089	Neutrophil cytosol factor 2	0.0896724	0.0896326	0.550896	-1.02991	0.58305	0.215359	0.0706715	0.150182	0.143638	-0.647892	-1.12771	-0.00269284	0.800004	0.243009	0.0461697	-0.913932	-0.0188703	-0.0617737	0.942911	0.188449	0.0311508	0.0544143	0.00293359	0.01668	1.625e-05	5.26765e-05	0.148889	0.0219302	0.368425	1	1	0.989737	1	0.496888	0.751363	1	0.925616	0.743374	1	0.296724
CA383094	Regulator of G-protein signaling 1-1	0.167922	0.0986334	0.191486	0.154486	0.117535	0.0482517	-0.146666	0.148808	0.377837	0.278842	-0.281429	-0.101416	0.148877	0.358824	1.09976	0.0635635	0.377684	1.68895	1.33783	0.904894	0.000624795	0.163033	0.000448962	6.5916e-06	0.0207773	0.12322	0.301113	0.0189487	0.0939404	0.099423	0.424862	1	0.304729	1	0.000863629	0.838843	0.225009	0.000248114	0.000236209	0.000421465
CA383222	G2/mitotic-specific cyclin B2	0.204498	0.0405755	0.10816	0.0977146	0.0320357	0.199394	0.0374883	-0.738314	-0.0622249	0.00417284	-0.0378222	0.0167162	0.0238606	-0.274041	-0.131195	-0.0750398	-0.201443	-0.0830724	-1.24707	-0.0978239	0.00915489	0.043598	0.126252	0.0179219	0.763094	0.0113366	0.27714	0.125269	0.667758	0.957277	0.834243	0.921594	0.824876	0.189779	0.328872	0.686116	0.27008	0.632926	1	0.498263
CA383435	Semaphorin 7A	-0.37522	-0.0648629	-0.163807	-0.0882871	-0.198938	-0.371878	0.00570912	0.118156	-0.107816	0.0648093	-0.00389017	-0.0373555	0.102684	0.110755	-0.0503674	-0.0185073	0.101764	-0.0417062	0.566788	-0.354288	2.2099e-05	0.384052	0.00896808	0.296526	0.000791048	0.000318267	0.82839	0.344379	0.549057	0.684687	0.985109	0.736959	0.374079	0.661942	0.65779	0.924348	0.533267	0.818662	0.253008	1
CA383442	JunDLa	0.736053	-0.262675	0.770995	-0.357383	0.157556	-0.0072096	-0.482369	-1.48592	-1.09401	-1.10393	-1.18474	-0.350594	-0.420143	-1.34436	-1.33835	-0.520636	-1.92039	-1.65946	-1.65851	-2.82619	3.92977e-05	2.70632e-05	3.04244e-06	0.205803	0.0757291	0.848912	0.190413	0.000664301	1	0.0797332	1	0.408835	0.0374542	1	0.0171165	0.087677	0.0884359	1	0.0576127	0.0108986
CA383545	ReO_6-5	-0.0373436	-0.102211	-0.0904531	-0.0626259	-0.141969	-0.0244569	-0.350228	-0.279741	0.039192	-0.0933836	-0.603946	-0.545408	-0.309061	-0.543231	0.0428961	-0.613118	-0.318488	0.375131	0.0124388	-0.00288877	0.0205737	0.0164825	0.00396262	0.0181711	0.00942749	0.511256	0.000106028	3.29796e-08	0.738788	0.512689	0.0350138	0.0205798	0.0454498	0.068128	0.842638	0.0102279	0.095538	0.142751	0.954136	0.988169
CA383564	Coatomer epsilon subunit 1	-0.0678924	-0.0285275	-0.0286087	-0.0966007	-0.146415	-0.0382471	-0.420683	-0.195085	0.427309	0.140898	-0.288557	-0.0626072	-0.356595	-0.096171	0.383633	0.0503028	0.281995	1.40049	0.637347	0.521376	0.0110142	0.320327	0.148257	0.0101919	0.000509862	0.268832	8.89747e-05	6.85712e-05	0.046235	0.333188	0.17476	0.765609	0.10918	0.490612	0.136143	0.692403	0.176613	0.00286033	0.0369562	0.0192342
CA383629	Estrogen receptor-2	0.155912	0.547759	-0.576518	0.0720749	-0.320243	0.0193159	-1.74926	-0.815044	-1.7613	-0.787037	-0.359278	-0.32265	-1.16284	-0.361663	-1.38504	-1.08575	-0.0268318	-0.223213	-1.26155	-0.714384	0.242992	0.00984814	0.0043364	0.263634	0.0025043	0.676343	3.87293e-05	5.78744e-09	0.00199712	0.00513033	0.297121	0.104655	0.00275232	0.100101	1	1	0.879491	0.196871	0.00106911	0.123696
CA383652	ATP-binding cassette, sub-family F, member 1	-0.186814	-0.187288	0.0109859	-0.337115	0.38954	-0.0379603	0.809997	0.0643963	0.369098	-0.11642	-0.371532	0.193919	-0.248295	-0.340968	-0.120961	-0.743115	1.09459	-0.190198	-0.0281871	-0.875491	0.00238514	0.0471689	0.80876	0.00314383	0.001462	0.716438	0.00438364	0.434517	0.14561	0.664618	0.0827193	0.623889	0.323036	0.0980054	0.628283	1	1	0.284407	0.874591	1
CA383775	Complement receptor 1-1	0.548591	0.226087	-0.0837724	0.0593269	-0.133406	-0.125575	0.191863	0.0784893	0.336811	0.110613	0.413328	0.166929	-0.0207784	1.12502	0.337092	0.153614	0.0709583	0.300881	1.05956	0.716901	1.19799e-07	0.000101672	0.00535542	0.082593	0.0213844	0.00869736	0.0042571	0.050855	0.102853	0.587201	0.240218	0.501121	0.894982	0.017974	0.15303	0.604396	0.787256	0.286276	0.00333407	0.0589635
CA383794	CANT1 protein	0.123466	0.0169391	0.0179274	0.0856339	-0.00926094	0.0304522	-0.513988	-0.710703	-0.657752	-0.564912	-0.350206	-0.915497	-0.74832	0.0193044	-0.823106	-0.803827	0.220368	-0.373139	-0.841486	-0.945085	0.0417261	0.614661	0.800819	0.208354	0.886167	0.681456	0.000116714	7.49963e-07	0.0103839	0.0350888	0.231011	0.113801	0.0199935	1	0.0507881	0.0114115	0.48652	0.513929	0.00100055	0.0210119
CA383795	Allograft inflammatory factor-1	-0.189425	-0.253021	-0.0583801	0.387361	-1.2865	-1.20704	-0.175931	0.361837	-0.203837	-0.977935	-0.662557	-0.457153	-0.376903	-0.206616	0.00332295	-2.758	-0.540264	-1.38822	-0.814548	-0.974685	0.00478449	0.00176106	0.210282	0.00528632	1.55352e-07	6.61919e-12	0.20574	0.0001972	0.499496	0.0227818	0.0145818	0.20477	0.145837	0.373384	1	1	0.267745	1	0.0173673	0.0293738
CA383827	Zinc finger DHHC domain containing protein 13	0.0258005	-0.14796	-0.259892	0.0746395	-0.0766444	-0.10114	0.191105	0.345614	0.156919	0.78712	0.524394	0.207892	0.595915	1.37715	0.0535868	0.857272	1.2439	0.213987	0.128809	0.0957209	0.430106	0.00375086	1.0187e-05	0.0264357	0.0307197	0.0183403	0.145418	0.000152853	0.393292	0.00797808	0.133709	0.58067	0.044482	0.0270604	0.846781	0.053867	0.0531296	0.260446	0.577934	0.79448
CA383858	Ubiquitin thiolesterase protein OTUB1	-0.205843	0.0347204	-0.302053	0.0197269	-0.382421	0.0936996	-0.524601	-0.143382	-0.148521	-0.0295971	-0.0293766	-1.18388	-0.383805	0.0090848	-1.44861	-1.57168	0.411644	-0.0773398	-0.0342494	-0.243545	0.0702609	0.63426	0.0250853	0.858185	0.000495134	0.0779354	0.104755	0.0184793	0.602379	0.881689	0.918367	1	0.0954701	0.965143	1	1	0.379382	0.616471	0.874247	0.508927
CA384018	Matrix metalloproteinase 2	0.254492	-0.0407289	-0.133036	-0.0364935	-0.203244	-0.107698	0.00536895	-0.226088	-0.144223	0.323836	-0.14244	0.0983172	-0.178101	-0.166357	-0.932613	-0.136397	-0.461061	-0.0720028	0.524093	0.445166	0.00504912	0.417932	0.0787965	0.468203	0.000148961	0.270412	0.934878	0.068004	0.609674	0.0798005	0.401642	1	0.602715	0.261812	1	0.427488	0.332244	0.653114	0.0542221	0.272078
CA384029	Chromobox protein homolog 4	0.0279838	-0.0459146	0.108195	0.174079	0.0121731	0.0330145	0.338237	0.0397085	0.290444	0.556783	0.0823907	0.98495	0.814659	0.0841596	0.99681	0.383411	-1.07583	1.36324	1.08814	0.516622	0.482439	0.25809	0.0209099	5.35167e-05	0.566618	0.162414	0.0466301	0.192099	0.154139	0.0223856	0.705512	1	0.00520854	0.73413	0.00159938	1	1	0.000526802	0.000660502	0.0333895
CA384059	Proliferating cell nuclear antigen	-0.23314	-0.283866	-0.357162	0.246636	0.00985954	-0.0083529	-0.187525	-0.395528	-0.143047	-0.0119031	-0.144476	-0.0539438	0.20839	-0.589915	-0.34467	-0.201043	-0.119092	-0.376688	-0.255876	-0.252298	4.53169e-05	8.66765e-07	5.74989e-08	0.000426425	0.688641	0.9048	0.00342116	8.0261e-07	0.426859	0.922582	0.541845	0.822504	0.231383	0.106934	0.111148	0.268144	0.540971	0.217162	0.12231	0.329441
CA384063	IkappaB kinase complex-associated protein-2	0.0872964	0.0713761	-0.35554	0.0229878	-0.167899	-0.0497719	-0.121926	0.0174884	0.0616368	0.14241	1.39376	0.285017	-0.277933	0.435357	0.62531	-0.0630905	0.575829	0.56222	-0.0476643	0.60806	0.0985873	0.180461	0.000318388	0.826428	0.00683147	0.508439	0.193486	0.816171	0.818516	0.379546	0.243829	0.432129	0.290838	1	0.0226395	0.887979	0.154207	0.065485	0.816612	0.0868579
CA384134	G1/S-specific cyclin D2	2.90866	2.3008	2.12897	1.93291	2.06671	1.77678	3.91445	4.58794	2.50738	3.9098	5.2365	4.70108	4.57712	5.17309	5.00237	5.23758	5.16256	5.09746	3.78216	5.23715	4.14915e-13	1.95116e-10	1.74767e-13	1.12711e-11	1.27339e-12	1.43446e-13	2.80774e-08	5.15086e-15	0.000328937	2.92029e-06	4.53911e-06	2.55912e-06	2.03358e-06	2.98597e-06	4.51119e-06	7.82442e-06	1.52406e-06	1.10691e-05	2.43857e-06	1.16903e-05
CA384140	High affinity immunoglobulin epsilon receptor gamma	0.138424	0.0112352	-0.0700566	0.00552931	-0.120092	0.0238504	-0.448977	0.731659	0.172118	0.355119	0.206035	-0.0477581	-0.0224037	0.783785	0.348627	0.651682	0.228118	0.226629	0.86117	0.693337	0.241136	0.893609	0.104592	0.919248	0.00477298	0.380048	0.000346839	7.54427e-05	0.586594	0.125696	0.290955	0.877714	0.922755	0.0103267	0.383622	0.0774441	0.118243	0.470677	0.0329855	0.0363529
CA384278	MAPK/ERK kinase kinase 2	-0.119644	-0.381727	-0.511069	-0.189723	-0.953086	-1.12359	-0.0359734	0.144178	0.254033	0.0470663	0.0204958	0.338285	-0.123236	-0.018747	0.171203	-0.588606	0.140513	-0.112171	0.276586	-1.32774	0.0305779	0.0480347	1.40034e-05	0.0844163	3.76248e-11	3.73695e-09	0.561563	0.0731241	0.316517	0.861228	0.928533	1	0.300581	1	0.289288	1	0.416589	0.562816	0.359926	1
CA384284	Haptoglobin	-0.0373206	0.117791	-0.19427	-0.0232726	0.00124447	-0.113483	0.123006	0.212431	-0.0146649	0.904083	-0.413667	0.411345	0.311863	1.31385	0.152629	0.631588	-0.0933891	0.603658	-0.220839	0.358989	0.799892	0.00366954	0.0862444	0.611392	0.984952	0.435804	0.384026	0.199853	0.92349	0.0274887	1	0.158709	0.222597	1	0.327335	0.327448	0.908796	1	0.557208	0.234011
CA384418	Ig heavy chain V region 5A	-0.0671578	-0.0421525	-0.258219	-0.139758	0.0288615	-0.11236	-0.710364	-0.318891	-0.54375	-0.607641	-0.555549	-0.412475	-0.254494	-0.706836	-0.223873	0.108092	0.793776	-1.02078	-0.469425	-0.319509	0.200735	0.259433	8.52055e-05	0.0281822	0.510411	0.0872052	1.02736e-07	1.44931e-06	0.0209169	0.00548451	0.149747	0.113364	0.15331	0.0857523	0.168905	0.641902	0.00839649	0.171482	0.117541	0.229119
CA384423	MAP kinase phosphatase	-0.126347	-0.194504	-0.230476	-0.551799	-0.535264	-0.551976	-1.48734	-0.0298579	0.0721873	-0.0318537	0.0588071	0.333133	-0.210031	-0.769462	-1.26448	0.0697515	0.0161939	0.0148287	0.70381	0.0248509	0.00856621	0.472326	0.0245321	0.000860284	8.43689e-07	6.84092e-06	1	0.606341	0.671678	0.908423	0.741067	1	0.593406	1	1	0.714933	0.910763	0.932108	0.0315938	0.797724
CA384430	Leukocyte surface antigen CD53	-0.0110924	-0.0175252	0.0858718	0.198494	0.179434	-0.0247351	0.256117	-0.0631213	0.0330551	0.443368	0.246267	0.0411291	0.317076	0.151572	0.0385706	0.244872	-0.0373205	-0.455035	-0.0989325	0.102184	0.563212	0.683756	0.00318581	2.87023e-05	0.000201977	0.643373	0.0198977	0.0997832	0.811144	0.00830519	0.328959	0.87185	0.0261232	0.611121	0.857268	0.339508	0.908809	0.293709	0.545107	0.579622
CA384452	Heat shock protein HSP 90-alpha	0.159973	-0.161767	-0.0244188	0.00481318	-0.0169912	0.0630102	0.442843	0.0585106	-0.108657	0.318309	0.868341	0.376429	0.102872	-0.337906	-0.237564	0.380971	-0.224564	-0.0991191	0.0164705	-0.103099	0.00407806	0.214244	0.658372	0.933531	0.717116	0.549974	0.140089	0.323722	0.504705	0.158995	0.066916	0.404676	0.429968	0.0904771	0.38831	0.391575	1	0.61479	0.944665	0.763498
CA384463	B-cell translocation gene 1-1	-0.196484	-0.0609024	-0.029282	0.087453	-0.32395	-0.167909	-0.00505145	-0.0173468	0.0232268	0.376454	0.571169	0.1798	0.228675	0.336185	-0.00495104	1.00101	1.12121	0.127508	0.391532	0.244927	0.000926662	0.016767	0.373203	0.000279389	4.1603e-07	4.52038e-07	0.938359	0.329883	0.898986	0.0331413	0.0102848	0.252476	0.152131	0.0921944	0.977387	0.000591481	0.000110736	0.367677	0.151459	0.232247
CA384501	MAP kinase kinase 4	0.385971	0.0694175	0.0406048	-0.343641	0.137909	-0.0186559	0.0429655	0.133131	-0.735212	-0.655074	-0.663122	-0.709101	-0.543403	-0.391807	-0.706467	-1.27305	-1.09731	-1.42909	-1.06602	-0.94154	0.000377509	0.125405	0.162655	3.15846e-06	0.00157078	0.842204	0.49345	0.00104576	0.00185826	0.0114375	0.0296729	0.0436174	0.0120086	0.037135	0.0321639	0.000337197	0.00152749	0.00193833	0.00238081	0.00437738
CA384513	MAPK/ERK kinase kinase kinase 4-2	-0.240706	-0.153045	-0.142726	-0.00739024	-0.398996	-0.512732	-0.00822432	-0.0866987	0.210318	0.340284	0.552003	0.230103	0.266841	0.352991	-0.227292	0.657784	1.14111	-0.115243	-0.36375	-0.289	0.000127291	7.63607e-05	0.000299394	0.855514	1.54467e-06	3.71268e-08	0.832067	0.00202633	0.2765	0.0388471	0.0539815	0.177295	0.130265	0.177274	0.23118	0.00153717	0.000288899	0.489283	0.0616332	0.139858
CA384555	B-cell-specific coactivator OBF-1	-0.599018	0.145258	-0.2639	-0.0889561	-0.380628	-0.442015	0.0371186	0.0215062	0.0847268	-0.020719	-0.150192	0.0573688	0.023412	0.0805984	0.686964	-0.194774	0.435834	0.130436	1.20295	0.998652	7.20701e-06	0.0806058	4.31544e-05	0.0342161	3.81614e-06	2.53482e-05	0.763193	0.49391	0.852038	0.925975	1	0.69082	0.944985	0.805194	1	1	1	0.296019	0.000161795	0.00511977
CA384559	B-cell receptor CD22-2	0.237612	0.178386	0.371073	0.17913	0.399425	0.0191928	-0.392847	0.47814	0.106676	0.386006	0.150782	0.150425	-0.386476	0.601168	-0.531819	-0.119976	0.000676396	0.116677	0.591241	0.965024	0.0899671	0.116955	0.00156547	0.00721061	0.000259898	0.767655	0.0375123	0.00347323	0.710206	0.343304	0.557223	0.514693	1	0.151178	1	0.470258	1	0.446789	0.072196	0.0632267
CA384587	Transcription factor Dp-1	-0.0193313	0.272686	-0.374287	-0.299499	0.0100896	-0.132382	-0.144815	-0.495585	-0.150476	-0.137178	-0.0755524	-0.0987721	-0.342944	-0.318015	-0.125392	-0.583835	-0.0641618	0.206948	-0.0597681	-0.282821	0.74636	0.033413	0.00195432	0.00329043	0.839851	0.206064	0.201247	5.20321e-09	0.520063	0.424717	0.822687	0.761185	0.131952	0.371632	0.718302	0.0326679	0.826253	1	0.762988	0.381014
CA384637	60 kDa heat shock protein-1	0.3514	0.186282	-0.109137	0.125593	0.447371	0.296028	0.636661	-0.547413	0.443457	0.696308	0.463477	0.704722	0.685211	-0.280984	0.12429	0.440153	0.0570786	0.529255	0.390378	0.240125	3.41394e-08	0.00456523	0.0212876	0.083699	1.50345e-05	0.000315092	0.000238671	6.00461e-08	0.0582322	0.00322252	0.119902	0.0114792	0.00871706	0.542715	0.482802	0.0487309	0.83763	0.178187	0.0547218	0.336304
CA384638	CD36	-0.120047	-0.173037	0.147256	0.198212	-0.0200714	-0.0190379	-0.581347	-0.054024	0.0951073	0.325473	-0.240058	0.0188915	-0.119597	0.409356	0.644277	-0.31935	0.23354	1.34035	1.09395	0.493269	0.0194843	0.0308608	0.00767097	3.56938e-05	0.507454	0.274994	7.11582e-05	0.357407	0.665357	0.0953529	0.426477	0.916412	0.468935	0.0754709	0.00765014	0.215716	0.116604	0.00129296	0.0015303	0.017156
CA384750	Complement factor H-related protein 1	0.287555	0.129282	-0.160194	0.455651	0.222463	0.0626618	-0.212576	-0.0131717	0.113361	0.122098	0.334806	0.0655018	-0.00299248	0.212659	0.253733	-1.42478	-0.00130165	0.0421906	0.252541	0.661513	0.00537604	0.000224359	0.521405	4.82992e-06	0.0309509	0.267056	0.0263492	0.880717	0.687969	1	0.294615	0.623671	1	0.3026	1	1	0.993697	0.805854	0.540361	1
CA384986	Thyrotropin-releasing hormone degrading ectoenzyme	0.0190617	0.112171	0.0379149	-0.0431205	-0.0845162	-0.0467954	0.0321033	-0.0454634	-0.0465764	-0.0429286	-0.0319043	-0.0429668	-0.00362248	-0.0229446	-0.0171821	-0.0717622	0.0258791	-0.189564	-0.0265031	0.0343534	0.468541	0.0230015	0.150862	0.471537	0.0838122	0.403327	0.235628	0.2403	0.671896	0.747055	0.88674	0.684225	0.979672	0.901913	0.900549	0.630494	0.89184	0.292483	0.890105	0.851099
CA385071	Sodium/bile acid cotransporter	0.127079	-0.40704	-0.0120064	-0.546967	-0.10222	-0.0914872	-0.429942	0.126329	-0.684814	-0.980856	-1.18903	-0.922678	-0.939687	-0.920718	-0.961301	-1.41922	-1.42456	-1.47858	-1.24493	-1.24559	0.188118	6.22801e-05	0.793777	9.13117e-09	0.00902199	0.457854	0.0220955	2.89001e-05	0.0598179	0.00080208	0.0101594	0.00355218	0.00152263	0.00533187	0.00344299	0.000229983	0.000517345	0.0063135	0.000348537	0.00116758
CA385082	ADAM 23	-0.0369947	-0.0283417	-0.673263	-0.379917	-0.235295	0.840358	-0.123953	-0.680102	-0.164918	-0.0528172	-0.0308482	-0.264691	-0.795847	0.143908	-0.246226	-0.332627	-0.074299	-0.225581	-2.22004	-0.236016	0.52103	0.495362	0.00625116	0.00855607	0.40714	0.0303461	0.00461975	0.0323932	0.348548	0.645074	0.879467	1	1	0.400231	0.129817	0.0948605	0.515533	0.274804	1	0.110505
CA385248	Heat shock 70kD protein 9B-2	0.51793	0.119361	-0.295608	-0.307461	0.184144	-0.0104584	0.709981	-0.295399	0.764685	0.61912	0.798355	0.681789	0.857423	0.058674	-0.0944568	-0.112163	-0.0944857	-0.176819	-0.108158	-0.158494	4.74995e-07	0.0238982	0.000339119	1.09198e-07	0.00257189	0.895878	5.24385e-06	1.21437e-07	0.00771279	0.0127189	0.0227501	0.0361354	0.00233291	0.8338	0.672437	0.498035	0.710535	0.610882	0.402783	0.528188
CA385270	Granulins	0.654066	0.133473	0.508418	0.178435	0.674983	0.351797	-0.269716	0.103544	0.0870166	0.0784021	-1.40295	0.159216	-0.242641	-0.165099	0.536616	-0.0377631	0.428748	1.28057	0.0760362	0.733831	0.00729449	0.00855518	0.00989563	0.222509	0.000321283	0.00304391	0.0254859	0.665428	1	1	1	1	1	0.40072	1	1	1	1	0.900718	1
CA385330	Interferon regulatory factor-like	0.0975335	0.15328	0.242017	0.0996156	0.113095	-0.0991298	0.0545798	-0.106492	-0.0216336	0.012432	-0.183764	-0.487875	0.0276875	-0.108268	0.463835	1.50591	-0.0221074	-0.409799	0.337436	0.366661	0.00863296	0.00374589	0.00116018	0.184956	0.0955506	0.408891	1	0.0609241	0.826902	0.918218	0.341235	0.386509	0.926979	0.487557	1	1	0.887272	1	0.273537	1
CA385359	Serum amyloid P-component-2	-0.735625	-0.383867	-0.288136	-0.196196	-0.333236	-0.400762	-0.134084	-0.00581812	0.262887	0.246951	0.0351262	0.0747716	0.0691825	-0.0971391	0.231927	-0.0296817	-0.328401	-0.0669921	0.6471	0.563283	1.24505e-05	4.56186e-06	0.00032979	3.07368e-05	3.83288e-05	1.14188e-06	0.19604	0.85096	0.19371	0.30388	0.878628	0.700762	0.667003	0.689143	0.346399	0.857372	0.287368	0.769596	0.0548512	0.0201984
CA385588	CREB-binding protein	0.0898415	0.161939	-0.222947	0.111022	-0.213481	0.0789231	-0.621537	-0.770578	-0.546462	-0.291735	-0.492365	-0.689595	-0.504855	-0.275129	-1.57736	-0.987089	0.451303	-0.620693	-1.49222	-1.76255	0.126666	0.0243725	0.0121518	0.0920138	8.26967e-05	0.354586	4.81147e-05	1.07573e-10	0.0468785	0.142625	0.0356058	0.00866845	0.02181	0.215612	0.000638961	0.00130144	0.0229423	0.0161165	0.000693989	0.00140938
CA385591	DnaJ homolog subfamily B member 11 precursor	0.0384846	-0.220946	-0.168682	0.22042	0.37572	0.741458	0.411945	-0.11377	0.169174	0.79695	1.49263	0.957643	0.933799	1.54032	-0.0986252	0.476281	0.455955	-1.27207	0.118227	0.220499	0.507993	0.0536377	0.00948617	0.0349723	6.43673e-05	1.25214e-05	0.000732047	0.0207439	0.29844	0.00149944	6.08526e-05	0.00932629	0.000500445	0.000478094	0.576533	0.0437376	0.030636	0.0854718	0.567719	0.321765
CA385601	Indoleamine 2,3-dioxygenase	0.247802	0.0228464	-0.123903	0.0409654	-0.0525318	-0.00441628	-0.819305	-0.930325	-0.587729	-0.46591	-0.741551	-0.800843	-0.56276	-0.835893	-1.40713	-1.13614	0.369336	-0.96999	-1.22969	-1.29904	4.55899e-06	0.591612	0.142572	0.194593	0.472298	0.964149	2.53461e-07	5.3708e-12	0.0345278	0.0553081	0.0243967	0.00970257	0.0372906	0.0603093	0.000165041	0.000927349	0.0679072	0.0057065	0.00101092	0.00376943
CA385697	X-box binding protein 1	0.484284	0.0707945	0.659405	0.479162	0.411162	0.550533	-0.271742	-0.584794	-0.361538	0.0819076	0.366179	-0.154841	-0.153103	0.601551	-0.552906	-0.0385939	0.925024	0.0929278	-0.657492	-0.728727	4.01277e-09	0.260483	2.50703e-09	6.63929e-09	3.33e-05	3.62544e-08	0.00622691	4.16739e-08	0.129911	0.614911	0.118817	0.478832	0.306434	0.0311521	0.0111977	0.854393	0.013238	0.675809	0.00316854	0.0371558
CA385699	Aflatoxin B1 aldehyde reductase member 2	-0.0628953	-0.100241	-0.179716	-0.330254	-0.0978322	-0.109461	-0.202077	0.0751947	-0.482014	-0.562155	-0.563498	-0.817139	-0.485554	-0.312744	-0.634488	-0.815714	-0.721202	-0.805226	-0.619736	-0.30947	0.475066	0.481031	0.00232406	1.5736e-05	0.162509	0.32451	0.00140326	0.198072	0.0699689	0.0143226	0.0446845	0.000623949	0.00989334	0.141	0.0730969	0.00231993	0.0166908	0.0369682	0.0502681	0.222308
CA385804	Carboxylesterase HU1a	-0.124378	-0.110034	-0.159942	-0.187105	-0.200366	0.261871	-0.568676	-0.656147	-0.556038	-0.281792	-0.406956	-0.80469	-0.706358	-0.106002	-2.17531	-1.35245	0.265394	-1.43272	-1.52294	-2.28651	0.0216884	0.264029	0.104404	0.0178279	0.0124171	0.117012	2.46794e-08	5.05895e-12	0.0153214	0.215007	0.0109598	0.000168577	0.00191454	0.423808	6.97811e-05	5.91126e-05	0.0988675	0.000221289	0.00122678	0.00035936
CA385829	Lysozyme g-1	0.0502194	-0.0856547	0.624193	0.988929	-0.383805	-0.0460723	0.366989	0.323618	-0.203312	0.291233	0.467429	0.269989	-0.520158	0.507835	0.153412	0.273836	0.0084602	0.738631	0.205217	0.531008	0.600303	0.624708	0.00132147	0.00169193	0.000437878	0.389252	0.440458	0.0435977	1	0.260983	1	1	0.172962	0.20593	0.527085	0.657139	0.957453	1	0.578123	0.388491
CA385854	Cerebral cell adhesion molecule	-0.42332	-0.242436	-0.399033	-0.409812	-0.259553	-0.246939	-0.251576	-0.0976294	-0.472175	-0.774974	-1.02267	-0.559615	-0.592164	-0.0819373	-0.424478	-1.04899	-0.828069	-0.32991	0.197028	0.362784	0.00174066	0.00103965	1.67084e-06	9.11557e-07	1.31437e-06	0.00207233	0.0188759	0.009276	0.0363576	0.00338306	0.146894	0.0847188	0.0337849	1	0.164805	0.0145798	0.0564592	0.669895	0.381117	0.156234
CA385871	Jagged2	-0.0533099	-0.0698474	-0.115951	-0.0259208	-0.254125	-0.147734	-0.108998	0.144693	-0.219201	-0.330579	-0.753039	-0.203128	-0.247081	-0.289532	-0.016059	-0.393687	-0.135564	-0.0763385	0.25732	0.242634	0.168229	0.0676044	0.0095857	0.445736	8.32756e-06	0.000703564	0.0232072	0.000847295	0.25803	0.076269	0.0331823	0.421018	0.0949179	0.0670705	0.945603	0.0787424	0.492507	0.754056	0.183806	0.189516
CA385882	Vesicle-associated membrane protein-associated protein B/C	-0.0240589	0.0115974	-0.113051	-0.0456822	0.344668	0.0168134	-0.0644269	-0.365849	-0.574607	-0.0168183	-0.294794	0.24933	0.147889	-0.398329	-0.69909	-1.68172	-0.0352806	-0.301135	-0.464652	-0.201276	0.570951	0.674261	0.00148717	0.539783	1.74543e-05	0.766542	0.0269886	8.37817e-07	1	0.930845	0.0635059	1	1	0.0513265	1	1	0.877337	0.25695	0.152341	0.183573
CA386037	B-cell receptor-associated protein 31	0.0523247	-0.231492	-0.180462	-0.0117377	-0.266312	-0.174123	-0.41395	0.163168	0.141551	0.190924	-0.164104	0.165666	-0.0552532	0.146699	0.118076	-0.575716	0.346178	0.926922	0.916421	0.685983	0.287215	0.00023478	0.00554824	0.748852	2.43935e-06	0.00912013	0.00440376	0.000407469	0.473515	0.398039	0.343428	0.355826	0.82564	0.532307	0.723311	0.145051	0.0478401	0.0601025	0.000594321	0.00954568
CA386149	Small inducible cytokine SCYA104	1.13774	-0.0527311	-0.136905	-0.14598	-0.265745	-0.350819	-0.584687	-0.237857	-0.282873	-0.464136	0.0824685	-1.22144	-0.618734	0.0561892	-0.838491	-0.689106	-0.982823	0.934629	0.692365	0.696432	6.74904e-10	0.0599444	0.0392656	0.193946	0.00195334	5.35459e-05	0.010885	0.00802867	0.220172	0.32834	1	1	0.0890949	0.795948	1	1	1	1	0.0373183	0.117927
CA386208	Ras guanine nucleotide exchange factor 2 (Fragment)	0.760739	0.423781	0.125095	-0.0373451	0.232862	0.359349	-0.878818	-0.763168	-0.737053	-1.37696	-0.450967	-0.775305	-1.30334	-0.263866	-0.0635929	-0.401375	-0.107991	-0.778181	-0.136572	-0.0071951	0.000364808	0.0278097	0.360194	0.789274	0.000706198	0.0600812	0.000877475	9.75137e-09	0.0414966	0.0180176	0.103572	1	0.0129273	0.391092	0.819259	1	0.502549	0.125062	0.256405	0.985011
CA386226	Cyclophilin-like 6	2.42511	1.8107	0.936189	1.25028	1.33023	1.27383	3.21097	3.08628	2.80878	3.14028	4.16555	3.45834	3.13224	4.53459	3.15729	4.20713	3.90161	3.44427	2.29347	1.97085	2.85939e-07	1.88111e-06	0.000873792	2.43082e-06	5.06215e-07	4.09002e-09	0.000162198	2.22299e-06	1	0.0170696	0.00235092	0.00148149	0.00206761	0.00246756	0.0370272	0.0252439	0.00953982	0.00464909	0.002099	0.0089509
CA386271	Telomerase-binding protein p23-2	0.331168	0.146949	0.085064	-0.392309	0.186419	0.00499317	0.125381	0.186643	-0.915283	-0.944151	-0.636259	-0.973997	-0.637039	-0.351035	-0.956337	-1.51076	-1.49903	-1.57953	-1.06947	-1.0876	8.31483e-05	0.158847	0.110683	9.30043e-07	0.00406724	0.959797	0.0420661	0.00351686	0.00451248	0.00371821	0.0297616	0.00201933	0.015506	0.102485	0.0154434	0.000444075	0.000194642	0.000403919	0.0013942	0.00357036
CA386349	Phospholipid hydroperoxide glutathione peroxidase A	-0.0327687	-0.00637936	-0.155871	0.499935	0.225451	0.158395	-0.0217481	0.104957	-0.143095	0.25588	-0.0136959	0.183526	0.312297	-0.0433172	0.324301	0.182392	0.0787202	-0.725922	0.433635	-0.538219	0.747868	0.861747	0.0103001	0.00197397	0.000667609	0.143383	0.559334	0.0171412	0.601977	0.25095	0.947699	1	0.396891	0.82742	1	0.112107	0.682651	1	0.0592095	1
CA386429	Calcium homeostasis endoplasmic reticulum protein	-0.808667	-0.29085	-0.743864	-0.466936	-0.373723	-0.433498	1.17899	-0.105363	-0.324585	0.0959445	0.216665	0.310672	0.103922	-0.467684	-0.677443	-0.721877	-0.0273493	-0.224789	0.0777863	0.0834151	0.000206568	0.00156845	3.44428e-08	1.54461e-05	1.41513e-07	0.00695186	0.215605	0.00119919	0.041743	0.58791	1	1	0.651824	0.0147185	1	1	0.8528	0.17124	0.674267	1
CA386450	Regulator of nonsense transcripts 1	0.344245	-0.00589274	0.0618743	-0.111921	0.0740041	-0.206635	-1.07862	-0.441478	-0.675312	0.0920904	0.183831	-0.637112	0.0430794	2.79156	-1.50586	-0.203413	0.038814	-0.0817218	-0.0988406	0.468689	0.0010583	0.834021	0.388104	0.114165	0.527773	0.0219711	0.100107	0.000139977	0.118478	0.825314	0.470404	1	1	1	1	0.278777	0.824839	0.627137	0.855545	1
CA386485	Peptidyl-prolyl cis-trans isomerase 2-1	0.166942	-0.219616	-0.163777	-0.134473	0.0282338	-0.12281	-0.72299	-0.455599	-0.722137	-0.402738	-1.15716	-0.647919	-0.190819	-1.46948	-0.312121	0.0606805	0.698662	1.07354	-0.516489	-0.41005	0.00445663	0.213127	0.008643	0.0303587	0.711905	0.0281344	2.40498e-07	3.06802e-07	0.0141017	0.108283	1	0.0509839	0.347765	1	0.200106	0.817881	0.100773	0.350149	0.0295885	0.160763
CA386553	Dedicator of cytokinesis protein 2	-0.0817555	-0.338983	-0.219162	0.0368839	-0.266031	-0.305604	-0.0492413	0.212106	0.0253521	0.114045	-0.292055	0.185563	-0.169227	-0.109833	0.30869	0.518138	0.445567	0.281152	0.751311	0.872256	0.0351364	0.000765882	0.000129555	0.257291	5.51561e-05	1.78965e-05	0.72059	0.00136354	0.909028	0.511077	0.390239	0.369138	0.54863	0.692808	0.241489	0.038157	0.14488	0.342959	0.0063429	0.0113085
CA386560	CD6, T cell surface glycoprotein	0.0953792	0.103644	-0.14891	-0.14633	-0.265945	-0.530019	-0.666159	-0.716776	-0.982354	-0.388809	-0.542341	-0.935993	-0.69851	-0.283347	-2.06534	-1.10603	0.472686	-1.49069	-0.886362	-1.63674	0.538607	0.292201	0.738584	0.0195542	0.000332872	0.00212995	0.000318116	6.893e-05	0.0763888	0.338438	0.290713	0.0719446	0.125874	1	0.00551274	0.0655161	0.0523832	0.09029	0.134382	0.0265331
CA386586	Retinoic acid receptor RXR-beta	-0.0721825	-0.348353	-0.0922008	-0.181385	-0.176893	-0.246742	-0.206066	-0.539616	-0.291753	-0.112719	-0.449192	-0.545385	-0.191491	-0.372909	-1.02994	-0.283101	-0.155975	-0.844338	-1.12334	-1.03029	0.0727495	0.0230036	0.014369	1.51122e-05	0.00251602	0.00123181	0.00494924	9.38943e-07	0.108229	0.578324	0.142294	0.0385999	0.213649	0.387697	0.00178242	0.241435	0.535889	0.0105799	0.000488052	0.0103237
CA386695	Nck-associated protein 1	0.01188	0.0505437	0.00886205	-0.278641	-0.196244	0.290803	-0.199138	-0.0543118	-0.846557	-0.257475	-0.277111	-0.124464	-0.0682647	-0.235631	-0.236131	0.0607356	0.206339	-0.225568	-0.24307	-0.262361	0.751202	0.631058	0.814575	0.135363	0.0207241	0.164508	0.171921	0.26516	1	1	0.143126	1	0.61737	0.290054	0.144809	0.773476	0.0971427	0.315943	0.145792	0.153671
CA386711	B-cell receptor-associated protein BAP37-1	0.0438808	0.0339387	-0.500596	-0.112416	0.190849	0.000968536	-0.229456	-0.467027	-0.111603	0.0143023	0.169966	-0.277662	0.00050116	0.0443119	-0.726961	-0.0649908	0.315058	-0.58795	-0.404033	-0.308091	0.273528	0.369553	2.24994e-06	0.00390685	0.00674983	0.985155	0.000186001	2.70617e-09	0.441351	0.932066	0.346109	0.153584	0.996576	0.841376	0.00611072	0.748051	0.078404	0.0200981	0.013018	0.233064
CA386753	Cofactor required for Sp1 activation, subunit 7-2	0.152862	-0.0786992	0.347989	-0.0354956	0.232075	0.461082	-0.0286649	0.0840681	0.957547	-0.0519684	0.190822	0.0625317	0.0571921	0.569425	-0.0106889	-0.127441	-0.132098	-0.0764352	-0.04287	-0.195667	0.00902762	0.463508	0.446697	0.193011	0.0234078	0.141212	0.53152	1	1	0.761546	0.404732	0.782854	0.736008	0.155356	0.953685	0.432885	0.456212	0.650918	0.816571	1
CA386872	Leukocyte antigen CD84	0.155975	-0.0204308	0.44606	1.41854	0.699655	0.485197	-0.0528176	0.25284	0.0436395	0.169609	-0.0904841	0.0789251	0.0108405	-0.0266576	0.058985	-0.0929732	0.0702474	0.0638174	0.850435	0.0695781	0.000110915	0.751034	0.00266157	0.00346735	3.15043e-08	2.43976e-05	0.121929	0.00287755	0.720186	0.24111	0.640749	0.626854	0.926318	0.877678	0.740794	0.648377	0.692906	0.707705	0.0567527	0.57767
CA386899	Astrocytic phosphoprotein PEA-15	0.39166	-0.0398734	-0.168519	-0.336929	-0.129613	-0.0971496	-0.0972237	0.500832	0.0786682	-0.403023	-0.200665	-0.365493	-0.263947	-0.295472	-0.375124	0.0195529	-0.248281	-2.09948	0.0791168	0.0610466	0.000441339	0.689048	0.00299101	0.000794103	0.00268571	0.324533	0.425047	3.42713e-06	0.79093	0.198651	0.282777	0.247929	1	0.0717114	0.270162	0.909354	0.24367	1	0.707458	0.843044
CA387146	Mannosidase alpha	0.0599908	-0.0217236	0.134837	0.0100009	-0.128622	0.0501643	0.654741	0.495664	0.850843	0.934596	1.00216	0.918943	0.296235	0.281994	0.707187	0.52636	0.630537	1.36464	1.15213	0.59185	0.0728686	0.862331	0.000149582	0.841313	0.000960285	0.144189	5.42247e-05	1.80743e-08	0.00740478	0.000882436	0.00384775	0.00319266	0.101268	0.36391	0.00689006	0.030388	0.0149063	0.000507197	0.000970923	0.00336317
CA387183	Sulfotransferase 1C2	0.264035	0.289075	-0.20862	-0.175869	0.0597618	0.710755	-1.26289	-0.770274	-0.0993992	-0.809128	-1.27758	-0.514983	-0.796013	-0.462558	-0.69855	-0.843233	-0.62031	-3.22674	-0.738644	-1.36696	0.0150521	0.00210826	0.191734	0.0214167	0.552088	0.000132857	0.00632165	4.95878e-11	0.660055	0.00758148	1	0.413139	0.0124336	0.031125	0.137339	0.0494603	0.218922	1	0.0212296	0.00651534
CA387236	Putative ISG12 protein	0.0748449	0.0837903	-0.0210192	0.020459	0.0882065	-0.00234703	-0.0283793	-0.0362732	0.0246114	0.150704	0.20204	0.0866849	-0.0386634	0.258679	-0.0293878	-0.0852232	-0.117347	0.0669854	-0.0838678	-0.0681195	0.00793097	0.0323961	0.551772	0.564376	0.0128595	0.971343	0.547908	0.246266	0.862847	0.387621	0.324772	0.612981	0.736275	0.251311	0.833096	0.543008	0.376225	0.754292	0.660646	0.608058
CA387258	Catalase-1	-0.128864	-0.0859971	-0.0199868	0.0561486	-0.0903771	-0.241266	0.377275	0.0302191	0.0240868	0.127863	-0.649363	0.292173	0.390939	0.0108867	-0.103423	0.526293	0.441538	-0.246318	-0.277722	0.530735	0.0395691	0.0952317	0.791951	0.329774	0.0969185	0.00265157	0.00231034	0.663263	0.915756	0.497478	1	0.510189	0.131317	1	0.660742	0.187927	1	1	0.400438	0.134701
CA387381	Tyrosyl-tRNA synthetase	0.0918966	0.00369239	0.178832	-0.114682	0.144474	0.114468	0.375559	0.179916	0.0095986	-0.257253	-0.470024	-0.247031	0.108553	-0.315997	0.000366109	-0.485181	-1.04547	-1.50221	-0.0848706	-0.152141	0.0395857	0.970325	0.00078044	0.104549	0.0146874	0.0785739	0.038185	0.000303461	0.960404	0.216091	0.129678	0.353737	0.649327	0.254042	0.998994	0.0351047	0.00234108	1	0.819276	0.571615
CA387417	MAP kinase-like	-0.0362484	0.143276	0.0232395	0.505668	-0.110019	0.472772	0.00160233	0.363052	-0.540897	-0.831307	-0.0720371	-0.0714237	-1.59932	-0.0459653	-0.139102	-0.202398	-0.0963632	0.0454034	1.18032	0.665332	0.295278	0.0136127	0.802531	0.00766762	0.112974	0.00171516	0.968233	0.0357325	1	1	0.693701	0.701043	1	0.824126	0.260734	0.288287	0.586013	0.804493	0.00271023	0.0398243
CA387513	Connective tissue growth factor	1.0921	0.920409	1.09596	-0.0815076	-0.223422	-0.312248	1.50458	1.24686	1.64761	1.60912	0.223868	0.237316	2.20043	0.459334	0.281436	0.557365	0.0273936	0.198752	1.94819	0.851161	1.3368e-10	2.34055e-11	2.81944e-09	0.722612	0.000957075	8.38992e-05	0.000186247	4.0537e-06	0.020625	0.00236469	0.414243	0.102437	0.00216865	0.199924	1	0.0228678	0.859055	0.256866	0.00132768	0.0432746
CA387524	Bone morphogenetic protein 1	-0.0270446	0.127133	-0.23812	-0.134549	-0.509486	0.103327	-0.110718	-0.256043	-0.216661	-0.246809	0.0396987	-0.0298265	-0.333323	0.170925	-0.209841	-0.295609	-0.0512354	-0.0346298	0.349239	0.0328299	0.718331	0.037713	0.131071	0.167491	0.0129814	0.241448	0.111112	0.0762679	0.480179	1	0.861811	1	0.525975	0.652545	1	1	0.793172	0.787478	0.313762	0.951537
CA387557	Complement component 1, Q subcomponent binding	1.0277	0.619019	-0.103136	-0.172191	0.613062	0.526459	0.270916	-0.00451422	0.377948	0.980163	1.30192	0.699282	0.766629	-0.597806	-0.328302	-0.0899266	-0.377863	4.53259	0.296283	0.297294	1.48794e-09	0.000123112	0.00182995	0.00068123	2.44487e-06	0.00428392	0.26166	0.868079	0.208533	0.00254867	0.053641	0.03981	0.00376543	1	0.294863	0.827756	1	1	0.226676	0.522498
CA387600	Bile acid beta-glucosidase	-0.238177	-0.475687	-0.4168	-0.0337144	-0.171958	-0.648117	-0.119977	-0.260882	-0.465064	-0.064247	-0.0284383	-0.263109	0.145336	0.313784	-1.03074	-0.423081	0.571682	-0.350708	0.775708	0.726986	0.000180308	0.000169695	0.000244574	0.795714	0.0274601	0.0652906	0.457634	6.42189e-05	0.243385	1	0.902694	1	1	0.391065	1	1	1	1	0.00655019	0.0611344
CA387646	4F2 cell-surface antigen heavy chain	1.07889	0.360277	1.69945	0.246655	0.968952	0.385468	0.705234	0.634301	0.757048	0.0852996	0.271414	0.373966	0.632495	0.397509	1.20891	1.28955	-0.194505	0.913589	0.770597	1.05204	9.22376e-10	4.60131e-06	8.99522e-10	0.00193396	3.69973e-07	3.4179e-06	0.000109518	2.61919e-05	0.0328085	0.757238	0.59596	0.293452	0.0183404	0.0784725	0.013971	0.00547889	0.752449	1	0.0388966	0.0257341
CA387665	Cytochrome P450 2J2	0.102174	0.071506	0.303861	0.0930587	0.0448528	0.0258592	-0.504979	-0.180687	-0.159466	-0.207018	-0.0179056	-0.256289	-0.913494	0.399961	0.153411	-3.52167	0.239682	0.172592	-0.968471	-0.661653	0.0262951	0.301036	1	0.00219622	0.454609	0.65364	0.000235723	0.0110255	0.642921	0.611864	0.954548	1	0.0188909	1	0.438141	1	0.139984	0.309141	0.0166561	1
CA387724	Tumor necrosis factor receptor-like	0.107741	0.0789981	0.0711967	0.065133	0.225098	0.109036	-0.0939213	-0.0110245	-0.210926	-0.183159	-0.0576238	0.353015	-0.0807706	-0.192294	0.0106131	-1.08943	-0.458276	-0.0678896	0.648349	0.552863	0.252012	0.147747	0.0735788	0.298218	0.00021349	0.239835	0.5631	0.772882	1	0.631504	0.782352	1	0.785453	0.143889	0.956166	1	1	0.674625	0.0646486	0.153666
CA387837	Nucleolar protein NAP57	-0.107077	-0.152641	0.146365	0.0815785	-0.0606161	-0.424014	0.404482	0.0798467	0.395368	0.398033	-0.0121332	0.338015	0.480529	-0.757477	-0.129643	0.106166	-0.975649	1.17239	0.676878	0.686325	0.0267021	0.0151017	0.0271046	0.228659	0.121356	0.000114297	0.000514613	0.0549009	0.254481	0.0484433	0.931589	1	0.100013	1	1	1	1	1	0.00509179	0.0265448
CA387854	Apoptosis inhibitor 5	-0.0356274	-0.208383	-0.0292571	0.0175936	0.127787	-0.176947	0.178144	0.0148593	0.20792	0.511606	0.229717	0.00166492	0.919135	0.231953	-1.57427	0.604625	0.0347909	-0.0154362	0.0948219	0.999414	0.2976	0.0185883	0.418069	0.668845	0.0292823	0.0625691	0.0277382	0.708386	0.539121	0.101209	0.303878	0.991093	0.124695	0.466245	1	1	0.853933	0.927176	0.686911	1
CA387866	Arachidonate 5-lipoxygenase-2	-0.330893	-0.20624	-0.511255	-0.348712	-0.580528	-1.26966	-0.0268144	-0.259379	0.013433	0.0496258	-0.150353	-0.0202064	-0.00464582	-0.00191735	0.0461062	0.131869	0.151909	-0.054682	0.63698	1.11075	7.4782e-06	0.000475392	2.14914e-05	0.00148997	4.00047e-08	2.44299e-05	0.581056	0.0412378	0.907794	0.744993	0.571704	0.8573	0.976628	0.993699	0.649158	0.529046	0.333872	0.727071	0.0947254	0.0433239
CA387884	Chemokine CK-1	-0.00999847	0.024385	0.145236	0.121483	-0.0881745	0.00517182	0.0662616	0.898053	0.0678944	0.184518	0.04347	0.0871551	0.159064	-0.0527019	0.094584	0.120461	0.0539539	-0.00861988	1.05971	0.117776	0.796718	0.461746	0.306835	0.206373	0.126931	0.872485	0.458544	0.234184	0.46398	0.272175	0.821055	0.441701	0.208338	0.75065	0.596409	0.519236	0.728632	0.953168	1	0.209067
CA387966	Liver-expressed antimicrobial peptide 2B	0.072942	0.0305881	-0.0300057	-0.0720053	-0.042	-0.282082	-4.48796	-3.64206	-4.12305	-3.87216	-5.2667	-5.73995	-4.14632	-2.53481	-5.51347	-5.65598	-2.56458	-4.93494	-4.39029	-4.97741	0.503666	0.0831328	0.411442	0.044061	0.566964	0.0827074	6.73066e-12	3.54597e-18	4.22235e-05	4.99051e-05	0.00383069	0.000148543	6.48458e-06	0.00104359	1.82788e-05	1.10827e-05	1.80233e-05	3.73923e-05	7.25038e-06	3.21362e-05
CA387992	Heparanase	1.01189	0.0329034	0.223949	-0.137842	0.522676	0.196065	-0.0699305	0.121843	-0.237342	0.267386	-0.134337	-0.458191	0.24146	-0.306566	-0.0859194	0.523975	0.509187	-0.728422	0.511575	0.282492	8.61049e-05	0.191092	0.00385028	0.0479697	0.000210737	0.438168	0.105707	0.00238971	0.266662	0.213435	1	0.122366	1	0.0406251	0.631176	1	1	1	1	1
CA388006	MAPK/ERK kinase 6	-0.174365	0.355805	-0.450722	0.0388399	-0.0906784	1.06045	-0.163925	-0.187665	0.173313	-0.088724	0.224083	0.0374532	-0.0193023	0.412058	0.177731	0.00487611	-0.0462886	0.188586	-0.141207	0.0615724	0.00389134	0.0120349	0.0083597	0.654296	0.119342	0.00113305	0.209289	0.0261294	0.263115	0.538592	0.356411	0.835836	0.884632	0.217884	0.265959	0.975814	0.770941	0.350093	0.403483	0.755654
CA388165	Mpv17	0.246461	0.310385	-0.172044	-0.396206	0.219076	-0.434903	-0.609428	-0.311513	-0.790306	-0.260637	-0.00898478	-0.124583	-0.0542894	0.10067	-0.0256245	-0.893227	0.0541042	-0.187436	-0.595494	-1.22178	0.0463285	0.060779	0.00188874	0.00413184	0.498652	0.0279354	1	0.0216261	1	1	0.964521	0.305984	0.7691	0.619494	1	1	0.780057	0.181691	1	1
CA388197	Complement factor H-4	0.0114253	-0.0211271	-0.116703	-0.0665787	0.75896	-0.300376	-1.64525	-1.17858	-1.53407	-1.20781	-0.632136	-1.36077	-1.04437	-1.47976	-1.56829	-0.941303	-0.878045	-2.25271	-1.89655	-1.67786	1	0.470387	1	0.0624904	0.0980147	0.295938	1.29647e-11	1.01111e-13	0.000507646	0.00204318	0.0899943	0.00168248	0.000336052	0.0153507	0.0001835	0.00522272	0.00516939	0.00201316	0.000733355	0.00229203
CA388340	Beta-2-glycoprotein I	-0.403823	-0.11077	-0.247302	-0.138232	-0.355336	-0.214524	-0.080993	0.205242	0.16054	0.0338819	-0.0609052	-0.246495	-0.275369	-0.0504873	-0.0384247	0.29045	1.46702	-0.00277043	0.267341	-0.0503965	0.00127103	0.15148	0.00364047	0.139558	0.00042227	0.0231974	0.00177445	1.58957e-06	0.105289	0.760882	0.637331	0.0739795	0.0331385	0.595561	0.776656	0.0141519	5.89114e-05	0.986465	0.154756	0.854186
CA388367	Sulfotransferase 3	-0.332649	0.0371721	-0.444291	-0.337518	-0.227316	-0.226575	-0.102315	-0.219826	-0.184919	-0.150573	0.43304	-0.149872	-0.851381	0.220077	-0.183189	0.238709	-0.378511	0.027298	0.111688	0.51917	0.00062818	0.552518	0.000549536	0.0047675	0.0152524	0.0160673	0.045684	0.0132567	0.450125	0.62475	1	1	1	0.557872	0.713382	1	1	1	0.684825	1
CA388403	CD9-like	-0.0754377	-0.0916408	-0.471138	0.192026	-0.304049	-0.591982	-0.27749	-0.162499	-0.202246	0.184634	-0.0236512	0.00152435	-0.0578644	0.261665	-0.187089	0.101106	0.462307	-0.450259	0.412908	0.48241	0.0223923	0.00245761	4.13578e-07	5.03512e-05	2.70822e-05	5.433e-07	0.0472226	0.00867375	0.437384	0.480589	1	0.9956	0.80501	0.464302	0.635345	0.841216	1	1	0.138875	0.179597
CA388407	DnaJ homolog subfamily A member 2	0.213481	-0.00250315	0.755403	0.305669	0.559574	0.120593	0.588394	-0.0374363	0.432499	0.37257	-0.0835376	0.210961	0.503402	-0.00532474	-0.124869	-0.198515	-0.679204	-0.49294	-0.523193	-0.38982	0.000132002	0.940967	1.34848e-07	1.45043e-05	1.25165e-05	0.00560866	0.000157266	0.36709	0.100845	0.0767649	0.829048	0.443154	0.0158207	0.979036	0.526219	0.177931	0.0181622	0.133142	0.0120221	0.00897156
CA388409	Peroxiredoxin 4	-0.438172	-0.122991	-0.492162	-0.00732868	-0.329295	0.0547005	-1.20286	-0.0934466	-0.877724	-0.564038	-0.623095	-0.70196	-0.614208	-0.900696	-0.133321	0.380807	1.09618	-0.180629	0.0584452	-0.131444	7.20614e-05	0.24551	2.04401e-06	0.886475	1.56976e-06	0.247821	8.8671e-05	0.0977332	0.00178926	0.0408732	0.0405668	0.0205265	0.0106627	0.0456799	0.379873	0.187581	0.00496137	0.446281	0.852335	0.621235
CA388461	NF-kappaB inhibitor alpha-3	0.463532	0.340144	1.51898	0.683253	0.526956	-0.235465	1.50604	0.385668	1.34594	0.884139	0.846821	1.04032	1.19915	1.59228	-0.000636957	1.32291	0.285996	0.166744	0.481632	0.920759	9.35624e-05	0.000618633	2.99047e-11	3.99961e-09	1.54167e-07	0.00310829	6.44306e-05	1.08765e-05	0.000994838	0.00138031	0.209507	1	0.00145255	1	0.997769	0.00233882	1	1	0.0321119	0.0167987
CA388591	Cyclin T2	-0.0316688	0.127621	-0.0792716	0.140029	0.0760088	-0.0710691	0.176399	-0.102955	0.509808	-0.0438451	0.386642	0.154986	0.028234	0.457649	0.187778	-0.0359176	0.163123	-1.12391	1.21285	0.169639	0.972931	0.00452363	0.786832	0.00757308	0.0339314	0.845934	0.285671	0.0878017	1	0.772747	0.152067	0.370171	0.808915	0.175877	0.404112	0.841938	0.30295	1	1	0.364442
ENH2_A03	60S ribosomal protein L15	-0.472383	-0.163161	-0.284751	0.107981	-0.653923	-0.621148	0.567795	0.0123979	0.229632	0.558704	0.835749	0.595451	0.822903	0.506898	0.237839	1.03772	1.00742	-0.0673205	0.367032	0.61269	5.40175e-10	1.23091e-08	5.73583e-07	0.0152917	1.68201e-09	7.78298e-10	4.57056e-09	0.528653	0.22447	0.00286766	0.0120135	0.0348093	0.00119744	0.149177	0.123691	0.000494326	0.00217765	0.743133	0.0126828	0.0312481
ENH2_A12	Type II keratin E3	-0.512795	-0.175687	-0.361825	0.0980578	-0.672905	-0.650352	0.507557	-0.0013845	0.0815743	-0.016259	0.400555	0.329102	-1.55984	0.636304	0.134555	0.130305	0.150784	0.113588	-0.0238611	0.118631	0.000196866	0.00822697	0.048168	1	1	1	1	1	0.566451	0.901644	0.110084	1	1	0.0854253	0.258002	0.321485	0.386356	0.377086	0.915698	0.424357
ENH2_B02	Unknown-1	1.21851	1.27797	-0.375999	-0.113895	-0.0691595	-0.113618	-0.00845756	0.0221184	0.0511752	-0.0298089	0.0117344	-0.0349215	-0.00905453	0.417263	-0.0741178	-0.182839	-0.078251	0.0777641	0.0318047	0.0277139	0.000293289	0.00295214	0.0114537	0.00878795	0.340625	0.0579371	0.83776	0.525593	0.719439	0.865133	0.954363	0.779617	0.955745	0.154647	0.554435	0.311883	0.684357	0.619751	0.76648	0.827738
ENH2_B04	TCF3 (E2A) fusion partner	-0.0676403	0.0867634	-0.735529	0.0825568	0.0906837	-0.113792	-0.00756789	-0.0750415	-0.0774423	0.0212564	-0.175018	-0.193215	-0.0638634	0.200339	-0.265439	-0.245539	-0.177758	-0.0687455	-0.201233	-0.134376	0.146996	0.151057	0.00955021	0.645379	0.0624391	0.059926	0.847944	0.0582133	0.648062	0.894407	0.427215	0.14195	0.697167	0.453975	0.153036	0.180788	0.31017	0.605148	0.0747941	0.456626
ENH2_B05	Acute phase protein	-0.195293	-0.193713	-0.595964	0.0486575	-0.608929	-0.775089	1.23788	2.84285	1.3701	1.17132	3.37909	1.24362	3.43234	1.49376	2.49287	3.89135	3.68307	1.54324	2.93331	2.68351	1.55419e-05	3.24397e-05	2.01402e-11	0.327802	1.70198e-09	3.30023e-11	2.82377e-10	6.69797e-18	0.000131832	0.000249694	2.57933e-06	0.000123513	5.57837e-07	0.000287379	2.05067e-05	2.52445e-06	2.25266e-06	4.30272e-05	4.35807e-06	4.31194e-05
ENH2_B08	Splicing factor, arginine/serine-rich 3	0.364104	0.0022095	-0.15002	0.10365	0.362023	-0.0185133	0.390506	0.625687	0.50945	0.407592	1.67194	0.705395	1.51058	0.859169	1.00559	1.8487	1.82391	0.885316	0.804531	1.02486	3.38531e-09	0.956399	0.0108737	0.0192341	2.03318e-05	0.710516	0.00505946	0.00425496	0.0392076	0.0847455	0.036078	0.0770746	0.00765408	0.0240088	0.00950186	0.00219458	0.0104166	1	0.0723125	0.033837
ENH2_B12	Ribosomal protein L35-1	0.00295899	-0.113297	-0.0590476	-0.385718	-0.477116	-0.549062	-0.738865	-0.123851	-0.470793	-0.474883	-0.666347	-0.156016	-0.507892	-1.59643	0.0278415	-0.7077	-0.544338	-0.249402	-0.15415	-0.232935	0.919908	0.00314869	0.0355206	0.000107763	1.76382e-08	3.00754e-07	2.54529e-11	3.31464e-05	0.0531559	0.0287601	0.0191952	0.466621	0.02004	1.30189e-05	0.861875	0.00275764	0.00458677	0.144518	0.13678	0.074067
ENH2_C01	Hypothetical-fish 28	-0.262018	0.0908281	-0.0386094	-0.207806	-0.371775	-0.107772	-1.14212	-0.454372	-1.11036	-0.768363	-1.08533	-0.255717	-0.485212	-1.63956	-0.942737	-0.61876	0.000425983	-0.767779	-1.13025	-0.419141	0.00666241	0.118497	0.304552	0.230621	0.0485807	0.0274304	0.0356793	4.21391e-05	0.0932293	0.0348401	1	1	0.100973	1	1	0.0846239	1	1	1	0.0118263
ENH2_C04	Cytochrome oxidase subunit III-1	-0.321165	-0.0105377	-0.416477	-0.643917	-0.630206	-0.10015	-0.439451	-0.39158	-0.620763	-0.429075	-0.0745518	-0.230369	-0.223936	-0.524288	-0.253808	-0.281428	-0.0864099	-0.345889	-0.178618	-0.11611	4.58893e-09	0.517271	4.32794e-10	7.26453e-14	1.08046e-08	0.00189189	8.51613e-08	6.34503e-10	0.00150027	0.0198511	0.567536	0.244791	0.094595	0.00324565	0.0801654	0.025499	0.366847	0.104054	0.230913	0.570712
ENH2_C05	Unknown-2	-0.396008	-0.203725	-0.611069	-0.904826	-0.527299	-0.482914	-0.615522	-0.399875	-0.631067	-0.907432	0.338141	-0.574388	-0.486798	-0.465775	-0.687005	-0.647607	-0.151947	-0.846308	-1.06507	-0.52106	2.36201e-05	0.00797252	4.63118e-05	4.26369e-09	1.63728e-05	0.000320634	0.000116574	0.000139957	0.0449317	0.00894948	0.421477	0.0531235	0.146528	0.268368	0.013385	0.261659	0.708685	0.102157	0.0111718	0.178701
ENH2_C10	Collagen alpha 1(VIII) chain precursor	-0.0707469	0.00846664	0.0116019	-0.00420768	-0.0868349	0.129716	-1.19963	-0.366771	-0.869056	-1.2273	-1.19763	-0.987633	-1.19382	-0.324301	-0.762807	-1.56296	0.201422	-0.973277	-1.1683	-1.61808	0.0145921	0.779036	0.61684	0.820216	0.0745972	0.544664	6.37287e-09	3.59684e-09	0.00468054	0.00114649	0.000661785	0.000501236	0.000199556	0.0078406	0.00433879	7.54828e-05	0.239964	0.00153943	0.000307871	0.000505304
ENH2_D02	Receptor for activated C kinase	-0.62437	-0.254109	-0.377673	0.048061	-0.785934	-0.671566	0.09495	-0.222361	0.0214259	0.320792	0.386895	0.103013	0.227359	0.4946	-0.351762	0.339304	0.541527	-0.483194	-0.190659	0.0470289	1.8207e-08	2.74731e-09	5.31365e-05	0.183837	2.15149e-12	3.28014e-10	0.31857	2.84265e-06	0.91587	0.112356	0.250845	0.505157	0.152198	0.00564086	0.119604	0.0978071	0.0172647	0.0381981	0.115612	0.608342
ENH2_D07	Ribosomal protein L35-2-alpha-1-antiproteinase-like protein	-0.0192826	-0.124591	-0.187655	-0.305811	-0.408167	-0.458535	-0.768927	-0.276185	-0.383495	-0.410228	-0.569713	-0.241292	-0.308389	-1.49452	-0.146289	-0.577212	-0.332053	-0.572365	-0.135597	-0.549834	0.583175	0.00312119	0.00293985	0.000470815	0.000393646	7.32638e-06	5.10844e-11	4.89255e-07	0.0714352	0.0155145	0.0172223	0.103669	0.067698	0.000152999	0.410425	0.00532496	0.0874813	0.0130923	0.335248	0.0363058
ENH2_E05	40S ribosomal protein S29	0.24482	-0.113551	-0.35576	-0.335442	-0.818889	-0.621215	-0.0322603	0.161416	-0.133623	-0.09159	0.489887	0.333149	0.41264	0.303324	0.451374	0.510422	0.813737	0.446478	0.076921	0.297342	2.38083e-05	0.0019891	7.36327e-07	2.17616e-06	1.7945e-08	8.81833e-09	0.523068	0.000502201	0.546748	0.487656	0.00154582	0.0840061	0.0243559	0.172728	0.0312586	0.0383071	0.00293734	0.0271168	0.635528	0.120657
ENH2_E07	Unknown-3	-1.36455	-0.082017	-1.0037	-0.8178	-1.36929	-0.529403	-0.0143172	-0.589958	-0.639901	0.200558	0.258826	0.354283	0.341212	1.37652	0.116843	-0.0964994	1.934	-0.0468384	0.0907067	0.655026	2.4158e-05	0.254083	0.000966734	0.0418708	1.17652e-11	2.73179e-08	0.678648	0.0290177	1	1	0.213134	1	1	1	1	1	1	1	1	1
ENH2_F03	Cathepsin K-1	-0.380923	0.0738323	-0.758785	0.108288	0.0719234	0.827081	0.154809	1.13479	0.120656	-0.00177996	0.0194354	0.311	0.61775	0.100033	0.889477	0.247069	-0.801323	-0.0565557	0.66164	0.76736	4.57906e-07	0.0430271	5.26113e-08	0.00926407	0.0724058	6.18229e-09	0.0553008	1.85947e-09	1	0.997168	0.917665	1	1	0.557631	1	0.169507	1	0.700861	0.0437346	0.0435289
ENH2_F04	Unknown-4	-0.734015	-0.308955	-1.09758	-1.29995	-0.61569	-0.711728	-0.160734	0.0722612	0.258535	-0.257644	-0.0748432	-0.456828	0.527061	-1.05305	0.135902	0.211479	0.85371	0.040823	-0.25408	-0.348058	1.70623e-06	0.00376293	8.0357e-10	2.30848e-08	0.000168243	0.00261257	0.00036031	0.000152617	0.107672	0.0488467	0.599517	0.00362991	0.00745748	9.67081e-05	0.4309	0.118767	0.00019179	0.769058	0.0121099	0.127394
ENH2_F09	Beta-2-microglobulin-1 JB1	0.736589	0.411553	2.33748	2.13933	1.44385	0.986511	0.161913	0.00708609	0.202464	0.223276	0.0840504	0.13725	0.193021	-0.613564	-0.218348	0.0605344	0.245892	0.0491325	-0.354264	-0.503793	3.35273e-11	9.57971e-09	6.89214e-16	7.70943e-14	1.87182e-12	1.62115e-11	1.79362e-06	0.780209	0.204034	0.0563443	0.57028	0.183442	0.151533	0.00190048	0.335262	0.599891	0.0646899	0.671104	0.0129136	0.0622542
ENH2_F10	ATP synthase lipid-binding protein	0.602298	0.377033	-0.314371	-0.847546	0.127402	0.306049	-0.721554	-0.761937	-0.47224	-0.236039	-0.158221	-0.148005	-0.313099	-0.746181	-0.482626	0.0161485	0.368444	-0.582902	-0.671752	-0.377431	3.5965e-10	4.37773e-08	5.22135e-06	8.50776e-10	0.00160874	1.66052e-05	2.18691e-07	5.86058e-11	0.0149874	0.118917	0.511043	0.487706	0.0497474	0.00857573	0.034744	0.914224	0.0532075	0.0297559	0.0040261	0.086237
ENH2_F11	Transmembrane 4 superfamily member 4	0.633987	0.414978	-0.542731	-0.876465	0.0770322	0.0730918	1.01602	0.802642	1.22209	1.08502	0.877136	0.628901	1.9521	-0.0533277	1.02968	1.25752	-0.402875	0.476755	1.22722	1.84994	0.00809422	0.0127992	0.00563765	0.00604314	0.0337945	0.721823	1.45484e-06	1.34477e-06	0.00779548	0.0098394	0.178151	0.0309203	0.000248262	0.70963	0.00487736	0.00351446	0.513379	0.416003	0.00293892	0.00112342
ENH2_G04	Zinc finger protein 180	0.27463	0.261925	0.0858927	0.316387	0.166854	0.204654	-0.283137	-0.173001	0.0396438	0.302119	0.267301	0.135393	0.155299	-0.11661	-0.184059	0.261199	0.548969	0.222273	-0.449756	-0.483861	7.71745e-05	0.00200172	0.61858	0.0317361	0.146987	0.122759	0.0034973	3.25925e-05	0.849777	0.103994	0.25336	0.413696	0.490457	0.636177	0.317338	0.134721	0.0603062	0.296305	0.0204742	0.0278931
ENH2_G12	Serum albumin precursor	-2.37922	-0.723862	0.689711	0.605534	-1.07552	-0.102609	-0.399404	0.0649094	-0.803433	-0.291692	-0.774969	-0.87341	-0.584297	-2.68577	-1.20151	-1.44039	-0.80518	-1.11797	-1.25752	-1.67548	1.96993e-07	2.74629e-06	1.15705e-05	0.111323	0.00102506	0.0364587	5.39413e-05	0.0305827	0.0113139	0.00265263	0.00228057	0.00124094	0.00738648	9.92543e-07	0.0124993	1.97747e-05	0.000523946	0.00165932	0.000149709	0.000897812
ENH2_H01	Beta-2-microglobulin-2 JB1	0.85049	0.452854	2.26469	1.89957	1.4542	0.989695	0.0735043	0.0359985	0.225216	0.372962	0.0628113	0.414439	0.104049	-0.557374	-0.26706	0.0446798	0.338429	-0.00635543	-0.368911	-0.6621	1.45378e-15	1.40287e-08	7.9959e-11	2.47486e-11	1.09968e-12	1.06781e-10	0.0374492	0.0254101	0.197589	0.0279127	0.675803	0.0786699	0.299214	0.001399	0.0351533	0.703076	0.0150462	0.960169	0.00900128	0.00274897
ENH2_H02	Peroxiredoxin 1-1	0.591151	0.354739	1.39668	1.37094	2.13752	1.2562	0.271576	0.121603	0.373017	0.887231	0.659935	0.35323	0.579207	-0.133812	0.395359	0.985213	1.19911	0.283646	0.454136	0.412727	1.30436e-08	1.35412e-06	1.56904e-09	3.57252e-11	7.70335e-15	2.27414e-12	0.000728701	0.000105494	0.0909035	0.00313826	0.0157133	0.072561	0.00913632	0.357338	0.104943	0.00465766	0.0028195	0.170141	0.0549098	0.0676851
ENH2_H06	LECT2 neutrophil chemotactic factor	0.153164	0.222221	1.45049	0.564152	1.26416	0.949479	1.15353	0.744724	1.38523	1.22379	1.70417	1.08227	0.904747	2.89791	1.48199	1.58728	1.42314	1.0276	1.22786	1.52737	1.35395e-05	1.54628e-07	2.18123e-13	7.98788e-12	2.55082e-13	9.72897e-13	1.08729e-12	9.11602e-12	0.000242082	0.000286715	0.000208982	8.35354e-05	0.00013478	2.46233e-06	0.000397427	1.22077e-05	4.16417e-05	0.000720373	0.000149297	0.000880797
est01a03	Unknown-6	0.0989596	-0.248135	-0.480586	0.0367117	-0.0205153	-0.447205	-0.0996526	0.125418	-0.218435	-1.6118	0.247648	0.0698124	-0.0660873	0.414531	0.00507004	-0.165606	0.0303898	-0.108465	0.208451	-0.0426832	0.145211	0.0224841	1.97343e-05	0.768681	0.615224	0.00112918	0.155836	0.109522	1	1	0.326471	0.689454	0.65365	0.213218	0.97441	0.436316	0.866273	0.45037	0.561129	1
est01a07	Unknown-7	-0.0285812	-0.00616098	-0.949131	-0.183048	0.231471	-1.26164	0.0457297	0.0522337	-0.0293753	-0.0948645	-0.0170994	-0.252528	-3.26186	-0.00352573	-0.168669	-0.20667	-0.167036	-0.421621	0.0881922	0.035039	0.547545	0.769456	0.102701	0.031982	0.264174	0.0490344	0.025003	0.473334	0.871001	0.526008	0.915422	0.222218	1	0.990319	0.198961	0.282631	0.453166	0.0399464	0.66562	0.799825
est01a08	Unknown-8	-0.24397	-0.0451607	-0.327488	-0.278307	-0.285947	-0.209293	0.0442896	0.192699	-0.0941046	0.0293288	0.029547	0.390098	0.324501	0.828054	0.185616	0.369736	0.595354	0.320991	1.44713	1.82393	1	0.312957	0.00445296	0.0574819	0.00304468	0.0250915	0.419205	0.154533	0.717053	0.89002	1	1	0.261139	1	0.357293	1	1	0.130751	1	1
est01a10	Unknown-9	-0.794963	-0.0706863	-0.551961	-0.167331	-0.12077	-0.164253	-0.0580022	0.0425546	0.0670658	-1.15504	-0.035671	0.476375	0.0128824	0.29826	-0.060437	-0.0411368	0.00311315	0.0987229	0.0391943	1.22246	0.00448658	0.189457	0.00341453	0.0258367	0.0631397	0.0119035	0.1583	0.847228	1	0.271132	0.88162	1	0.97195	0.220854	0.745615	0.85649	0.985501	0.514983	0.827598	1
est01b01	Ring finger protein 130	0.0288663	0.0159068	0.0215929	-0.0964979	-0.675725	-0.0655901	-0.114886	0.196441	0.0649914	-0.100427	0.254356	-0.00975612	-0.0829383	0.519247	0.132994	-0.00442961	-0.129935	0.0946243	0.0718478	0.24282	0.482621	0.685001	0.922725	0.201251	0.162014	0.3872	0.277561	0.350132	0.595121	0.484457	0.362301	0.956846	0.642446	0.103232	0.372961	0.982349	0.41457	0.624352	0.630139	0.0707728
est01b02	Unknown-10	0.0324618	0.123676	-0.0510291	0.0135752	0.0373094	-0.00485095	-0.00559787	-0.0676397	0.909031	-0.103452	0.260502	-0.0956951	-0.0281557	0.53196	1.28992	-0.112059	-0.0845242	-0.0190664	-0.131616	-0.0671495	0.498351	0.0035421	0.0797245	0.641728	0.258399	0.923856	0.891854	0.398398	1	0.50031	0.365306	0.613588	0.841345	0.10683	1	0.563578	0.645878	0.878438	0.479882	0.544005
est01b05	Ribonuclease Ok2	0.597706	0.253556	-0.233167	-0.341788	0.00367131	0.104298	0.0464114	0.118302	-0.0313671	1.78661	-0.0881793	-0.0596167	-0.0615466	0.430921	-0.100324	-0.051788	-0.00914827	-1.96753	-0.0995236	0.0491223	1.01544e-06	0.00714181	0.268995	0.000565397	0.916976	0.0642061	0.38587	0.553256	0.821787	1	0.67207	0.680807	0.693337	0.0943049	0.499264	0.782616	0.950732	1	0.342948	0.753605
est01b09	Tolloid-like 2 protein (nephrosin)	-0.843306	-1.0515	0.0447144	0.0815395	-0.0745876	-0.380567	-0.00969519	0.0598538	-0.136387	-0.0500474	0.0818656	0.0696166	-0.0206405	0.548444	0.0586611	0.106052	0.0485887	0.218611	0.0916028	0.100694	7.62884e-10	2.4928e-11	0.399215	0.276443	0.154922	0.000213304	0.799895	0.219269	1	0.723905	0.7079	0.642843	0.899638	0.0826229	0.550202	0.62557	0.778861	0.159242	0.528467	0.567988
est01c03	Histone H33-3	-0.00222242	-0.16615	-0.183452	0.184864	-0.228994	-0.154013	0.256228	0.130627	0.136529	0.535195	0.498072	0.184419	0.427422	-0.082132	0.136468	0.824111	0.849989	-0.109014	-0.0786292	0.362516	0.900736	4.94082e-07	2.10017e-07	0.000235732	1.18353e-05	0.000327498	5.25264e-06	0.000120874	0.41265	0.0097563	0.176565	0.391708	0.0303175	0.294851	0.285368	0.00169421	0.00311064	0.522687	0.500448	0.169375
est01c04	Unknown-11	-0.663623	-0.0775222	-1.77501	-0.544921	-1.13117	0.79018	-0.967756	-0.0494987	-1.34522	-1.4353	-0.954448	-0.104288	-1.70233	-0.185472	-0.951824	-1.51602	-0.987826	-1.75168	-1.45379	-2.0576	7.69737e-07	0.125431	1.52334e-09	7.4338e-07	3.92277e-10	7.26664e-09	0.000341909	0.453391	0.00135407	0.000807378	0.00877838	0.773349	0.000136298	0.498773	0.0207795	0.00127827	0.0113365	0.0300473	0.00329837	0.000277417
est01c06	ADP-ribosylation factor 4	0.227977	0.120585	0.103171	0.481194	0.476779	0.401707	0.119145	0.199707	0.0459435	0.226106	0.519758	0.516852	0.408998	0.100063	0.550432	0.832845	1.1151	0.211991	0.301009	0.743802	0.000612147	0.084561	0.00262647	1.90621e-06	1.63078e-08	4.5031e-08	0.104133	6.55365e-05	0.784353	0.147741	0.103764	0.0374378	0.0100293	0.424205	0.0128911	0.00829386	0.00263025	0.384008	0.0727327	0.00230568
est01c07	Gap junction beta-1 protein	0.120885	-0.14084	0.206371	1.34894	0.427774	0.460172	-0.0111895	0.103405	0.383167	-0.0262718	0.178714	0.0324407	-0.011943	0.467401	-0.00257221	-0.11225	0.0246568	0.0636812	0.0102627	0.0532843	0.524842	1	0.493061	1	0.141648	1	0.79263	1	1	0.828492	0.379144	0.829632	0.917137	0.0613731	0.98716	0.484879	0.770861	0.585008	0.956807	0.70422
est01c08	14-3-3C2	-0.174756	-0.0900979	0.109577	0.380102	0.263105	0.0386617	0.101179	0.373991	0.0502914	0.210084	-0.161043	-0.462982	0.385685	-0.189706	0.863777	0.810236	0.710679	0.449372	0.585141	0.608564	5.0151e-05	0.0223896	0.0006912	3.58089e-08	0.000484825	0.245179	0.133571	1.34879e-08	0.812992	0.224856	0.80334	0.0965141	0.0165141	1	0.00199928	0.0108857	0.0933597	0.3628	0.0109648	0.0736395
est01c09	Unknown-12	0.0317448	-0.0280232	-0.212391	0.157749	-0.0932562	-0.0214143	-0.403085	-0.0219347	0.0698044	-0.12204	-0.629859	-0.545328	-0.253232	0.170322	0.300561	-0.12616	0.0515441	0.135137	0.350419	0.329394	0.386807	0.681096	0.00344592	0.00819905	0.117338	0.616789	0.0334399	0.717062	0.745085	0.486342	0.13813	0.224434	0.379699	0.75362	0.516489	0.479581	0.869772	0.421022	0.0818289	0.28454
est01c11	Succinate dehydrogenase [ubiquinone] mitochondrial	0.106976	0.102006	-0.132441	-0.0186147	-0.186844	-0.0512614	0.120573	0.161905	0.0373294	0.593379	0.498777	-0.218491	0.475629	0.0415406	0.480378	0.601829	1.12768	0.814936	1.37891	0.702509	0.000521798	0.0205064	0.00266135	0.624143	0.00333979	0.353262	0.336293	0.187308	0.826775	0.00528344	0.00304124	0.638305	0.0127354	0.922925	0.092946	0.0456777	0.00997098	0.038451	0.00102562	0.0152001
est01d01	Growth arrest and DNA-damage-inducible GADD45 alpha-1	0.386067	0.128928	0.346131	-0.201875	0.271643	0.374168	0.269993	0.834563	0.00733597	0.322324	0.705023	0.777792	0.812567	0.542202	0.453192	0.904757	1.97566	0.608307	0.854773	0.584791	0.000326759	0.0147604	0.00160603	0.0128135	0.000775657	0.0317917	0.000350809	3.07177e-06	1	0.438321	1	1	0.0053811	1	0.0433239	0.0118505	1	1	0.00566951	0.0190383
est01d09	Selenoprotein T-1	0.0178737	-0.0475661	0.0395146	0.0922383	0.163355	-0.0488684	0.976054	0.551425	0.752701	0.693326	0.665933	0.232249	0.508987	1.97476	0.968929	1.2247	1.93384	0.216001	0.645634	0.65227	0.54208	0.207916	0.391009	0.188826	0.00738936	0.199408	3.78492e-07	4.09203e-11	0.0144166	0.00722048	0.0193254	0.574611	0.051152	0.00250553	0.0049389	0.00168296	0.000852173	0.713885	0.00600709	0.0586994
est01d11		-0.135147	-0.18347	-0.523954	-0.212625	-0.175111	-0.399659	-0.00437953	0.25863	0.771041	-0.354109	0.158953	-0.0413334	-0.719508	0.534015	0.157612	0.223746	0.175858	-0.0835828	0.823976	0.265024	0.475911	0.0140968	0.000118016	0.181135	0.0414436	0.00374572	0.935917	1.59085e-05	1	0.395879	0.526931	0.822692	1	0.188497	0.429327	0.258234	0.398547	0.646469	0.232483	0.178365
est01d12	Guanine nucleotide-binding protein G(I)/G(S)/G(T) beta subunit 1	0.0627885	0.0152281	-0.249352	-0.939498	0.042915	0.0472122	0.370633	0.285971	-0.389046	0.217663	-0.0354508	0.661609	0.521136	-0.0136736	0.231041	0.799646	1.70787	-0.0669293	0.45886	0.455966	0.0529137	0.840828	0.0143633	0.102389	0.53844	0.537852	0.199213	0.139435	1	0.398905	1	1	1	1	1	1	1	0.62652	1	1
est01e01	Unknown-13	0.0126062	0.0652222	-0.0536855	-0.135223	0.0399466	-0.010928	0.170022	0.89569	-0.071606	0.299478	0.105798	0.409874	0.469568	1.41428	0.5678	1.30684	1.61009	-1.79924	0.422056	0.529984	0.618363	0.0549038	0.289022	0.188715	0.273279	0.82732	1	1	1	1	0.609916	1	1	1	1	1	1	1	1	1
est01e02	Thymosin beta-4-1	-0.137161	-0.0279568	0.0638005	0.428425	1.54917	0.769417	1.97608	1.62465	1.97097	1.50109	1.79654	2.06214	2.02028	1.61932	2.37218	2.54261	1.0282	1.81782	2.71305	2.57577	1.52361e-05	0.37622	0.0045101	1.03254e-08	1.68754e-12	1.09406e-11	2.95306e-11	1.38057e-15	0.000118911	5.03576e-05	0.000763273	2.74112e-05	2.21996e-05	0.00917914	1.79424e-05	0.000113244	0.00618702	0.000282272	1.87892e-06	2.28495e-05
est01e03	UDP-glucuronosyltransferase 2B17 precursor, microsomal	-0.203018	-0.258946	-0.299865	0.112025	1.38789	0.606763	0.871915	-0.24988	1.10227	0.75277	0.24784	0.135054	1.30021	0.560411	1.46822	1.87596	0.148858	1.5303	1.35516	1.29238	0.145578	0.0388692	0.0196508	0.0183116	0.00457545	0.0154091	0.216025	0.416126	1	1	0.395374	0.560619	1	0.192641	1	1	0.460018	1	0.0826706	1
est01e04	Adapter-related protein complex 1 sigma 1A subunit	0.347789	0.182064	0.00120774	-0.049298	0.120566	-0.00475495	0.317398	0.515454	-0.0526744	0.439936	0.0130189	0.191567	0.409209	0.204863	0.482872	1.16043	1.99936	-0.0650513	0.17631	0.547228	6.3243e-06	0.103311	0.984142	0.0629356	0.00144397	0.875371	1	0.261979	1	1	0.950192	1	1	0.366851	1	1	1	0.691848	1	1
est01e05	Glutathione S-transferase, mitochondrial	0.669151	0.319911	-0.642141	-0.399351	-0.152034	-0.207336	-0.768236	-0.718009	-0.998055	-0.70851	-0.109813	-0.207421	-0.767359	0.0297576	-2.17811	-0.868988	0.906923	-0.593407	-1.72297	-0.795104	0.0015143	0.00412051	7.91271e-05	6.39037e-06	0.00839231	0.051677	8.17944e-06	0.000139583	0.0354657	0.0223599	0.660518	0.700746	0.030939	0.906592	0.030086	0.128992	0.0468313	1	0.00336576	0.0425486
est01e06	Coronin-1B	-0.0941647	-0.0899892	0.1165	1.36436	-0.343379	0.0559937	1.42562	1.46591	0.544077	0.965421	0.677625	0.054437	1.17083	10.0635	1.07145	1.64868	0.722008	-2.25757	1.2678	1.53118	0.00177828	0.0224687	0.115293	5.03471e-07	1.42634e-05	0.088535	0.00123515	2.70123e-12	0.0402376	0.00346839	1	1	0.00282965	1	0.00566255	0.00147437	0.0324199	1	0.00058905	0.00191502
est01e08	Superoxide dismutase [Mn], mitochondrial precursor	-0.00324841	-0.0597474	0.405999	0.637707	-0.195076	0.0201037	0.122512	-0.0783457	-0.0641041	-0.511031	-0.550887	-0.427945	-0.199111	-0.415292	0.0416888	-0.27598	-0.532715	-0.40236	-0.523495	-0.100978	0.915259	0.147506	1.21316e-06	1.42776e-10	0.00190234	0.613648	0.146357	0.284022	0.800673	0.0740215	0.196018	0.199499	0.322217	0.190705	0.861386	0.203834	0.12601	0.301428	0.090246	0.737359
est01e09	Seryl-tRNA synthetase	0.332204	-0.0121363	0.68437	0.401123	1.22694	0.298725	0.156927	0.22627	0.5886	0.587785	0.0103452	0.538988	0.587479	0.0248339	1.3635	0.193452	0.102408	-0.214985	0.409636	-1.09852	9.6103e-05	0.886643	6.17445e-05	0.00276955	1.0763e-10	0.00265341	0.541652	0.00278516	1	0.131441	0.952292	1	0.112218	0.887879	1	0.194335	0.421107	0.22696	1	1
est01e10	Tolloid-like protein (nephrosin)-1	-0.463151	-0.87606	0.357932	-0.534833	-0.0491883	-0.201335	-0.0480318	0.284235	-0.464401	-1.1341	-1.27732	-0.874007	-0.938977	-0.602989	-1.06614	-1.26979	-1.67481	-1.96137	-1.42302	-1.4803	3.46343e-08	4.47467e-12	5.93341e-06	1.73776e-08	0.124959	0.0130072	0.530051	1.22961e-06	0.149369	0.00066324	0.00310411	0.0189345	0.000321461	0.0113216	0.00141377	0.000492679	2.36019e-05	0.00113181	0.000127683	0.000180268
est01e11	Forkhead box protein F1	0.0486634	-0.00497491	0.16577	0.638828	-0.0834524	-0.151284	0.0816732	-0.042183	0.166848	-0.424652	-0.0481703	0.0193499	-0.00575893	0.107229	-0.078013	-0.0273816	-0.0372131	-0.193599	0.137658	0.656205	0.00254643	0.905777	0.00755438	0.0235406	0.373171	0.105096	0.0836375	0.711607	1	1	0.85616	0.9027	0.967938	0.654696	0.619147	0.853588	0.830954	0.290189	0.804248	1
est01f01	DNA-binding protein inhibitor ID-1	-0.19058	-0.349254	-0.289071	-0.160497	-0.210607	0.143553	0.0852335	-0.769781	0.302943	0.143046	0.230396	0.00918013	-0.0450449	0.250711	0.0389963	-0.0547042	-0.117487	-0.119869	-0.0651951	-0.0685298	5.99726e-05	4.39631e-05	0.0695313	0.124384	0.00594432	0.0538659	0.0242264	1	0.203864	0.46373	0.414794	0.949856	0.75474	0.365761	0.830145	0.730693	0.50778	0.493946	0.72314	0.681697
est01f02	Unknown-14	-0.65707	-0.425411	0.246694	0.05339	0.0256183	-0.102349	0.0426535	-0.0242257	-0.00779778	0.0845064	0.0834102	0.0702901	-0.0209702	0.181572	0.00416772	0.10114	-0.105775	-0.127776	0.00618156	-0.0324432	0.00316849	0.0294963	1	1	0.868948	0.0053595	0.355573	0.580283	1	0.627056	0.643518	0.678312	0.905344	0.458466	0.971753	0.611236	0.43548	0.575717	0.977083	0.819326
est01f03	Deltex protein 1	-0.381946	-0.379135	-0.0564099	-0.219594	-0.745697	-0.214724	0.0195839	0.266588	0.317935	0.0228082	-0.129489	0.0286725	-0.081643	-0.0391254	-0.344704	-0.0227479	0.00053924	-0.099287	-0.0974335	-0.000264379	0.00502161	0.00965361	0.37068	1	0.000582622	0.0354416	0.629304	0.504035	1	0.877274	0.44444	0.854173	0.598736	0.826731	1	0.887403	0.997581	0.639506	1	0.998696
est01f07	Pyruvate dehydrogenase [lipoamide] kinase	0.215581	0.112338	-0.0632287	0.0290288	0.0774605	0.27034	-0.0407623	-0.221209	0.104228	-0.0809657	0.0893038	0.0470754	-0.0569148	0.242364	0.135789	0.0229155	-0.0965145	-0.104995	-0.0513962	-0.0414889	0.0369254	0.00756317	0.0631691	0.206773	0.0274127	0.0671383	0.436044	0.341904	0.5342	0.534979	0.780916	0.777537	0.652035	0.359573	0.439877	0.895773	0.457731	0.60352	0.779935	0.822072
est01f08	CGI-112 protein	0.058333	0.134655	0.364176	-0.15526	0.252276	-0.213282	0.0952245	0.0711134	0.636231	1.12283	0.465163	0.272455	0.767848	0.363847	0.0390245	-0.541486	0.288178	1.43985	0.490481	0.647039	0.733179	0.0112424	5.44905e-06	0.128308	0.000351121	0.000534223	0.685771	0.0233868	1	0.010986	0.135992	0.144305	0.139126	0.163094	0.715625	1	0.0655493	1	0.0526393	0.0846558
est01f09	High-mobility group protein 2-like 1	-0.259385	-0.345618	-0.259589	-0.214453	-0.360015	-0.428002	0.0177491	0.0837872	-0.058996	-0.0586162	0.007992	0.0752465	-0.107558	0.0766664	-1.05093	-0.00555163	0.142195	0.231149	1.39039	0.849185	0.0272972	0.00301605	2.60102e-05	0.00172229	1.11965e-07	0.0289908	0.512938	0.00899831	1	0.761862	0.959894	0.532451	0.358659	0.529975	1	0.972573	0.279069	0.233243	0.00147719	0.00548739
est01f11	Endothelial leukocyte adhesion molecule 1	-0.0532338	-0.0132978	0.0939348	-0.0744812	-0.0756192	-0.643787	-0.226418	-0.155284	0.246442	0.387358	0.117387	-0.0659771	0.229586	-0.134006	-0.299953	0.502249	1.08565	0.250308	-0.615389	-0.564619	0.0926398	0.764838	0.857331	0.729828	0.649488	0.0373311	0.015102	0.0082629	0.224675	0.0176857	0.395889	0.688258	0.199772	0.384273	0.195011	0.0072507	0.000766909	0.257279	0.0124106	0.0585652
est01f12	DNA-directed RNA polymerase II 23 kDa polypeptide	0.0171927	0.0730239	-0.152823	0.127875	0.0808719	-0.0198283	0.0511332	0.141065	-0.0865291	0.248675	0.144289	0.165636	0.295255	-0.0105872	0.531576	0.305337	0.601098	0.00419823	0.277585	1.16206	0.536402	0.323199	0.0747497	0.126114	0.16064	0.783274	0.418998	0.0339742	1	1	0.648481	1	1	0.952665	1	1	1	0.978674	0.410062	1
est01g01	Unknown-15	-0.00202502	0.128905	-0.0390207	-1.41289	0.127442	-0.184738	-0.0248121	0.170463	-0.284282	-0.0515571	0.113346	0.0329455	0.00424908	0.0953703	0.095576	0.0379329	0.0758579	-0.1008	0.0966923	0.549083	0.957834	0.242724	0.536822	0.530715	0.430873	0.147129	1	1	1	0.753555	0.703028	0.73427	0.975085	0.584265	0.632911	0.858612	0.734689	0.497783	1	1
est01g04	5-aminolevulinate synthase	-2.96709	-1.08748	-0.692746	-0.748471	0.0417483	-0.649183	1.27747	-0.523491	-0.917692	-0.630272	2.55044	0.606996	1.27212	-0.498707	-0.102877	1.20627	-0.932667	1.39381	-0.146151	0.143497	8.4463e-11	2.06311e-09	1.76128e-06	7.82773e-07	0.0269396	4.82738e-10	4.38395e-09	2.07047e-07	0.00952594	0.0470058	1.59624e-05	0.0268902	0.000487051	0.0390967	0.533996	0.000800467	0.0303802	0.000896427	0.517805	0.467127
est01g05	Unknown-16	-1.38625	-0.444732	-0.152734	-0.297031	-0.141989	-0.453671	0.320701	-0.346373	-0.152704	-0.327973	1.59754	0.898327	-0.014961	-0.194644	0.2989	0.250145	-0.442661	1.26437	-0.295209	-0.0941995	2.42888e-05	0.00120519	0.0179389	0.0559585	0.00660183	0.00122359	0.121354	0.00051138	0.54815	0.226687	1	0.127295	0.96057	0.363987	1	0.56002	1	1	0.343781	0.736203
est01g07	Proteasome activator complex subunit 2	0.549784	0.0413074	1.392	0.828113	0.973269	0.325013	0.988855	0.100164	0.424958	1.81003	1.23009	0.341968	1.6135	0.195708	-0.348617	1.28814	0.573665	-0.68859	-0.00973356	0.0183273	1.13091e-09	0.141796	1.86794e-10	5.81125e-11	8.09704e-08	3.64174e-06	4.92215e-06	0.0020234	0.158167	9.7836e-05	0.000475062	0.151403	0.000170195	0.450066	0.215016	0.00129875	0.0396186	0.0763577	0.967112	0.945673
est01g08	Unknown-17	-0.112377	0.118928	-0.204361	-0.169096	0.0126442	-0.181432	-0.0128015	-0.181503	0.474654	0.161077	-0.183709	-0.012078	-0.13719	1.83015	-0.0424037	-0.00233817	0.0122442	0.0985669	0.858167	0.443704	0.0444186	0.00854974	0.0422997	0.0282075	0.820174	0.018171	0.884491	0.00101346	0.225435	0.545509	0.511304	0.931114	0.426649	1	0.807445	1	0.938604	0.52431	0.0147595	0.420533
est01g09	Synapse associated protein	-0.455985	-0.136761	-0.165554	-0.0409592	0.00841541	-0.117268	0.431839	0.125172	0.273097	0.541202	0.758142	0.248314	0.64081	-0.963933	-0.0130397	0.475241	0.573096	0.359324	0.255222	0.365846	1.05206e-05	0.0572038	0.00040608	0.367909	0.785437	0.206685	0.000101359	0.0772893	0.142943	0.0365853	0.0919761	0.681512	0.0261468	1	0.942038	0.0443376	0.190906	1	0.361038	0.163336
est01g10	Unknown-18	-0.0442483	0.36738	0.124363	-0.100367	0.0237427	-0.127255	0.0404924	-0.277446	-0.00846855	0.113521	0.0659211	0.122001	0.00850306	0.131906	0.136258	0.0488216	0.0463657	0.0973057	0.710157	0.141583	0.399714	0.166408	0.342192	0.85274	0.763505	0.00264362	0.197967	0.103331	0.946574	0.544732	0.623982	0.407604	0.95919	0.362528	0.38293	0.704081	0.814381	0.643121	1	0.224632
est01g12	Megakaryocyte stimulating factor	-0.111544	-0.00105176	-0.22991	0.0530399	-0.14819	-0.0648859	-0.263216	-0.20485	0.133063	0.0438	-0.0710994	0.0481317	-0.0895512	-0.437234	-0.331151	-0.0381952	0.041945	0.202138	0.367764	0.139409	0.0127683	0.984013	0.00110654	0.170329	0.0112254	0.0085723	0.00124579	7.87916e-06	0.453741	0.803299	0.829446	0.828893	0.612498	0.274572	0.525961	0.832653	0.821868	0.106433	0.0919245	0.628244
est01h01	Unknown-19	-0.0812523	-0.196575	-0.0777118	0.0921562	0.089624	-0.101879	-0.342866	-0.186115	-0.0612545	0.673599	0.231002	0.0968837	-0.525823	0.134163	0.143143	0.0200587	0.0667334	0.080704	-1.72935	0.0550097	0.666596	0.699575	0.0410785	0.811523	0.766163	0.633122	1	1	1	1	0.52239	0.503377	1	0.399651	0.453003	0.882949	0.687831	0.508936	1	0.756454
est01h03	Galectin-3 binding protein (VRG4)	1.53056	1.03625	2.49874	1.5357	2.1494	1.36934	2.59173	1.80441	2.57115	2.90132	2.81139	2.46882	2.51086	2.47077	1.93491	2.47713	1.72009	1.00414	1.58542	2.07269	3.52677e-07	1.29158e-07	4.81189e-09	8.34312e-06	7.2188e-10	9.08174e-08	2.05314e-10	6.77406e-09	0.000228199	0.000230753	0.00294438	0.00166973	0.000203153	1	0.0134833	0.00041635	1	1	0.00215265	0.0211492
est01h05	Unknown-20	0.25545	0.233567	0.746858	0.366359	0.655891	0.333969	1.01455	0.295126	1.21138	0.32194	0.357715	2.0743	0.186593	0.288941	0.173692	0.224134	0.0792747	0.335554	0.932677	0.150761	0.00101248	0.0342657	6.75953e-05	0.0281183	0.000520485	0.00852954	0.00273494	0.0139642	1	0.238058	0.105433	1	1	0.192035	0.36787	0.367375	0.666702	0.0961743	0.0541916	0.394381
est01h06	Unknown-21	0.0143881	0.161319	-0.660414	-0.84766	0.120107	-0.412531	-0.371022	0.0934608	-0.150192	-0.703514	0.603341	-0.0714003	0.160004	0.496457	-0.100839	0.233152	1.01098	0.048611	0.180132	0.465293	0.950113	0.0879925	0.00753141	3.47896e-05	0.480454	0.0325075	0.0137396	0.454598	1	0.0773688	1	1	0.576594	0.159068	1	1	1	1	0.480878	0.0833838
est01h09	Unknown-22	0.0789399	0.109881	-0.0576601	-0.0664051	-0.0347774	0.0744895	-0.0349604	-0.0984604	0.112972	-0.0453187	0.163112	0.0474635	0.0807245	0.425702	0.0329342	-0.0599295	-0.161176	-0.134591	-0.0272704	0.151698	0.0792571	0.0156938	0.077551	0.0933246	0.709491	0.0969542	0.433414	0.298779	0.447517	0.755755	0.438768	0.819457	0.631646	0.241523	0.77902	0.792537	0.331159	0.378877	0.863793	0.377651
est02a02	Fibrillarin	-0.441586	-0.170232	-0.149178	0.155053	-0.290836	-0.432702	0.507128	-0.180113	0.528954	0.733085	0.904884	0.434005	0.519363	0.387211	-0.501031	-0.00945722	0.0882563	-0.718419	-0.222966	-0.05145	3.03497e-06	0.00116932	0.0280596	0.0327425	0.00021514	8.30524e-05	0.00830852	0.000116303	0.0754295	0.0448833	0.0606336	0.276844	0.0845482	1	0.17236	0.954573	0.707321	0.106762	0.248846	0.825969
est02a04	Protein-tyrosine phosphatase kappa precursor	-0.382587	-0.0727994	-0.279064	-0.0928017	-0.482154	-0.581945	-0.171441	-0.544714	0.373324	0.413732	0.150631	0.0770128	-0.153083	0.252714	-0.658789	-0.122382	0.0885093	-0.0773881	-1.33926	-0.119632	0.00151662	0.226896	0.0366653	0.568709	0.00353735	0.000701072	0.490839	0.0249827	1	1	0.597203	1	1	0.349386	1	0.535547	0.622552	0.584449	1	1
est02a06	Axonal transporter of synaptic vesicles	0.0223048	0.501223	-0.0718559	-0.0698383	0.0432079	-0.0443908	0.077194	-0.0485287	0.030449	-0.0188346	0.0201435	0.0481338	0.0280752	0.313391	-0.0548496	0.00855462	-0.0310227	-0.0102918	1.00853	1.01422	0.623974	1	0.0264085	0.103407	0.397371	0.245115	0.430606	0.515892	0.785607	1	0.921199	0.790058	0.920199	0.403673	0.74074	0.96693	0.845232	0.948081	0.00344147	0.075101
est02a08	Lipin 2	0.103623	0.100387	-0.00659536	0.0141667	0.0340564	0.0110689	-0.035698	-0.0501025	0.135744	0.00797905	0.267242	0.03249	0.0105472	0.655579	0.0602735	-0.0659435	-0.129282	-0.113911	0.0362613	0.120593	0.0562614	0.03646	0.799329	0.701479	0.372618	0.861934	0.498863	0.0970915	0.343072	0.948377	0.348887	0.860473	0.93387	0.098801	0.748898	0.745994	0.391102	0.480996	0.783196	0.536176
est02a09	Gap junction alpha-3 protein	-0.0129024	0.0445448	0.0813667	0.0215341	-0.0819279	-0.0307306	0.422335	0.270502	0.519659	0.785811	0.932847	0.955575	0.317185	0.796714	1.07526	1.12924	0.737576	0.514947	0.731464	1.18108	0.474394	0.214322	0.148167	0.562602	0.185896	0.733598	4.15258e-06	2.05633e-06	0.00801548	0.00393749	0.0302652	0.00661882	0.256853	0.0253451	0.00065392	0.00175959	0.0272547	0.075454	0.00267792	0.000629079
est02a11	Ig kappa chain V-IV region B17-2 ssa 709	-0.220568	0.788267	0.187758	2.49276	0.0155971	1.20024	0.424468	0.305246	-0.202622	-0.582737	0.163134	0.475822	0.180137	0.321018	0.208785	-0.425312	0.414417	-1.4361	0.353649	0.761921	0.0524447	2.1087e-10	4.19948e-05	7.41935e-17	0.68556	4.29618e-14	0.041286	0.0044261	0.485497	1	0.486582	1	0.30828	0.247762	0.666371	0.49463	0.0396729	1	0.109778	0.18306
est02b01	Unknown-23	-0.0449169	0.076884	-0.01097	0.0356411	-0.0332282	-0.014876	-0.0706815	-0.0224136	0.109698	0.00243832	0.314915	0.092816	-0.0158529	0.632448	0.109533	0.0220652	-0.139526	0.0873233	-0.0308732	0.131057	0.740583	0.0427521	0.790997	0.262892	0.488093	0.803565	0.184751	0.611953	0.458839	0.990349	0.223694	0.656486	0.919315	0.107403	0.605851	0.8982	0.341938	0.561686	0.839083	0.459053
est02b02	PEST-containing nuclear protein	-0.0168092	-0.0898587	0.130074	0.265094	0.10873	-0.0347733	-0.225082	0.427701	0.299914	0.201971	0.171954	0.385416	0.387105	0.129759	1.47787	0.31839	0.215492	1.84825	1.46291	0.98283	0.30856	0.00532968	0.00336729	2.83827e-08	0.00406129	0.220476	0.132237	8.91753e-10	0.0408663	0.0984876	0.441146	0.222494	0.0921284	0.739253	0.000544067	0.244808	0.232166	4.3566e-05	0.000700965	0.00322635
est02b03	Beta-ureidopropionase	0.357392	0.653032	-0.0266752	0.58771	-0.270442	0.955257	-0.839223	-1.02214	-1.12994	-0.802581	-0.858195	-1.08842	-0.941118	-0.338481	-2.1217	-1.23678	-0.393564	-1.67855	-2.61538	-2.50333	0.217339	0.022668	0.954904	0.0276099	0.00327806	3.05447e-08	5.62959e-10	8.25928e-12	0.00757862	0.00497401	0.140908	0.0193534	0.00910409	0.25478	0.00038036	0.000894478	0.107065	0.0132756	2.28622e-05	0.00055413
est02b07	Unknown-24	0.543361	0.148837	-0.111076	0.152938	0.0533434	0.803045	-0.505475	-0.28068	-1.01759	-0.0617853	0.173881	0.0151303	0.000957936	0.514725	-0.140099	-0.125041	0.0850907	0.165515	-0.163816	-0.11946	0.275988	0.179481	0.0512656	0.000333652	0.241467	1	0.118565	0.0166915	1	0.753688	0.548195	0.905945	0.995518	0.0867929	0.482142	0.600098	0.632356	0.42212	0.474718	0.465318
est02b08	Peroxiredoxin 1-2	-0.913083	-0.14116	-0.285438	0.282419	-0.684364	0.116979	-1.09519	-1.08424	-1.32259	-0.844233	-0.994206	-0.919522	-0.830071	-2.629	-1.95433	-1.36666	-0.411235	-1.44024	-1.80922	-2.29261	1.27219e-11	0.00363604	0.0002325	2.51389e-06	5.87027e-08	0.00293277	9.17555e-09	1.56638e-09	0.00477203	0.005281	0.00294587	0.000278342	0.000528854	0.000107442	0.000184067	0.00011063	0.0550197	0.000192473	4.35041e-05	0.000248386
est02b09	Unknown-25	-0.395934	-0.118816	-0.206845	-0.064006	-0.238389	-0.0692214	-0.879076	-0.998249	-0.909995	-0.58502	-0.729162	-0.710118	-0.534654	-2.09398	-1.62286	-0.97035	-0.0507063	-1.17932	-1.61888	-1.96201	0.000245171	0.474748	0.00795607	0.576453	0.00335353	0.409488	7.43967e-08	3.5853e-10	0.00410335	0.016902	0.00631615	0.0112696	0.0201428	0.00038144	0.00074335	0.00163244	0.730591	0.00297927	0.000231309	0.000309489
est02b10	Apolipoprotein E-1	-0.0894684	0.132537	1.17159	1.32624	1.49698	1.07416	0.112762	0.258207	0.156606	0.763544	0.872356	0.653333	0.753907	-0.268112	0.118279	0.568398	0.732769	0.284359	-0.188251	0.268402	0.331758	0.0231848	0.000111368	0.000574088	8.02277e-07	8.15565e-08	0.103592	1.21328e-05	0.440465	0.00800912	0.0621451	0.106707	0.00418142	0.389105	0.60217	0.110435	0.120491	0.253605	0.167387	0.317076
est02b11	Pol polyprotein	0.963068	0.321487	0.721914	0.965636	1.3216	0.761635	0.0543795	0.0146027	0.0920377	0.0507771	0.114088	0.83326	-0.23415	0.706382	-0.0810085	0.373565	0.718168	0.248254	-0.635634	0.0463396	0.19377	0.0104247	0.00293411	0.0416727	0.00426772	0.0403433	0.58249	0.789189	1	0.927157	1	0.163749	0.6045	1	0.818343	0.485713	1	1	0.206375	1
est02b12	Dermatan-4-sulfotransferase-1-1	0.00499659	-0.200973	0.0661196	-0.363347	0.0101981	-0.0258025	-0.590843	-0.517047	-0.733586	-0.855292	-0.650538	-0.918485	-0.671259	-1.43538	-1.38967	-1.01747	-0.361083	-1.27252	-1.49253	-1.88616	0.959335	0.118775	0.166352	5.33456e-05	0.856985	0.807942	1.93715e-05	1.11244e-05	0.00170207	0.00532634	0.0129544	0.0040419	0.00597924	0.00233267	5.03128e-05	0.00169399	0.0912269	0.00113629	0.000101364	0.000188023
est02c02	CDA02	0.0519796	-0.169112	-0.138748	-0.163938	-0.239462	-0.264487	-0.628694	-0.637027	-0.532351	-0.376093	-0.514016	-0.556109	-0.458985	-1.02429	-1.0051	-0.508632	0.0910639	-0.887165	-1.51174	-1.33334	0.563207	0.228019	0.0125705	0.00507004	0.00244164	0.0286129	5.56913e-06	8.63692e-08	0.0162055	0.0692241	0.0255225	0.0312164	0.0469496	0.0180543	0.00235421	0.00958699	0.612269	0.00818249	0.000234598	0.000490987
est02c03	Hypothetical UPF0193 protein EVG1	0.144668	0.100442	0.665709	0.093344	0.305003	0.155767	0.380591	0.249106	-0.222657	-2.9049	0.257029	-0.00305609	0.0251204	0.323933	-0.490829	0.0550589	-0.337472	0.0711158	-0.114876	0.206954	0.00732099	0.0744949	0.040768	0.00857781	0.0149438	0.0565948	1	0.104833	0.687464	1	0.343694	0.981078	0.820754	0.163592	1	0.64025	1	0.711899	1	1
est02c04	Keratin-associated protein 5-4	0.0339018	0.782643	-0.0456037	0.0832139	0.192503	0.0814982	0.0429338	0.0280395	-0.278805	0.436861	0.397942	-0.0106732	0.0548583	0.32351	-0.752748	0.125074	0.211296	0.0592679	-0.0310241	0.0459966	0.380152	0.00414853	0.62275	0.045155	0.044039	0.0145128	0.542649	0.711477	1	1	0.122965	0.945822	0.695345	0.236126	1	0.504544	0.153752	0.739868	0.816211	0.754495
est02c06	Heat shock protein 75 kDa-2	0.173191	0.0859104	0.0222129	-0.345	0.210235	-0.0476357	-0.0889483	-0.0124352	-0.801191	-0.958426	-0.883614	-1.17182	-0.845004	-0.584058	-1.08389	-1.65333	-1.31874	-1.63867	-1.23518	-1.20451	0.00885644	0.394621	0.706483	2.84915e-05	0.00747815	0.730133	0.160257	0.865872	0.00638549	0.00321378	0.00418232	0.000504567	0.0100787	0.00386757	0.0017711	0.00047891	0.000482884	0.0002642	0.000185467	0.00323814
est02c08	Nicotinamide riboside kinase 2	-1.24663	-0.610639	0.13006	-0.280569	1.13012	-0.165031	1.48059	0.371297	-0.0221897	0.320209	1.69317	0.540632	1.4407	-0.220656	0.518237	1.71234	-0.310514	1.30827	0.106378	0.55023	1.5587e-12	2.33973e-09	0.00523209	8.71638e-06	6.91567e-10	0.000264368	5.48559e-08	1.76777e-06	0.911741	0.148903	0.000505556	0.0459238	0.00139465	0.540823	0.0423788	0.00194866	0.115345	0.00486355	0.546303	0.0202101
est02c10	Myelin basic protein-2	-0.27717	-0.237089	0.0220962	-0.165106	-0.393728	-0.103891	-0.0342916	0.115484	0.14938	-0.74167	0.209773	0.167646	-0.0438162	0.267159	-0.693063	0.825718	0.0915238	0.00703248	1.09226	0.677762	0.000487372	0.0286845	0.910101	0.00447425	0.0129574	0.0650322	0.434782	0.109166	1	0.0844558	0.408375	1	1	0.263239	1	1	0.606546	0.9716	0.00422266	0.106331
est02c11	Ubiquitin specific proteinase 53	0.192221	0.604475	0.432997	0.0103139	0.108238	0.0539516	0.0106872	0.475079	0.0306084	0.0873933	0.174298	-0.0556351	0.093735	0.385898	0.100537	0.0565418	0.0606303	0.0740617	0.405959	0.0843677	0.00127815	1	0.18777	0.757366	0.0238746	0.59791	0.66956	0.0701734	0.796378	0.587358	0.51626	1	0.570789	0.168402	1	0.649378	0.752135	0.666801	1	0.618834
est02c12	Sox-like transcriptional factor	0.421112	0.168387	0.0808327	0.0533222	-0.119638	-0.0137767	-0.479669	-0.175336	0.215475	-0.0150817	0.236698	0.078392	1.05965	1.33673	0.257853	-0.0467969	-0.0259559	0.0209009	-0.613618	0.294321	1	0.0202375	1	0.0982614	0.0677358	0.831167	1	1	1	0.927048	0.378233	0.57996	1	1	1	0.764178	0.857416	0.915309	1	1
est02d01	Hypothetical-fish 14	0.00567169	0.18763	-0.026127	0.0167981	-0.00640741	0.155346	-0.0454994	-0.309458	0.0118087	-0.831194	0.238053	-0.0211072	-0.108228	0.319557	0.0311262	0.0565343	0.0716891	0.0375935	-0.0165495	-0.00704031	0.9067	0.0104542	0.588129	0.521523	0.889905	0.15054	0.0809429	0.329253	0.936502	1	0.376011	0.879496	0.45137	0.284735	0.869164	0.680593	0.722079	0.835686	0.921043	0.955837
est02d04	ADP-ribosylation factor-like protein 7	0.0390565	0.0205184	-0.437816	-0.154413	-0.413129	-0.169139	0.0339473	0.314665	-0.0437769	0.0835793	-0.3385	0.141478	0.0606106	0.0572871	0.249744	0.207952	-0.0433373	0.493989	0.481639	0.0313015	0.458862	0.685972	0.000340802	0.000928407	3.24493e-05	0.00200165	0.618367	2.5875e-05	0.883468	0.594299	0.388129	0.616345	0.765134	1	0.368871	0.431119	0.857244	1	0.0750472	0.939586
est02d07	Unknown-26	0.0432844	0.0655271	-0.367409	-0.0995162	-0.366165	-0.159718	-0.172529	0.287642	-0.285614	-0.0374504	0.189239	1.90762	-0.131818	-0.116332	-0.101931	-0.189085	-0.329349	-0.0860125	0.271324	0.397959	0.220605	0.346533	0.000555658	0.252964	0.00169668	0.0471746	1	0.00082766	0.338262	0.82784	1	1	0.723661	0.361057	0.598185	0.756709	0.309702	0.523541	0.405099	1
est02d08	Serine dependent phospholipase A2	0.120837	0.208386	0.46156	0.0568648	-0.148114	-0.0770834	-0.0549559	-0.256861	0.100806	-4.63408	0.341433	0.0315595	-0.0299808	0.336803	0.093506	0.0249506	-0.0450544	-0.142954	-2.37056	0.0165214	0.02085	0.00310879	0.166561	0.191877	0.0430082	0.272213	0.122941	0.166088	0.578576	1	0.235714	0.750978	0.723185	0.325953	0.66415	0.868008	0.812517	0.441901	1	0.915993
est02d09	Basic leucine-zipper protein BZAP45-1	0.372561	-0.159752	-0.222737	0.157397	0.104324	-0.0410527	0.208799	0.0261118	0.376334	0.392008	-0.555323	0.0556211	0.567576	0.747775	-0.234252	-0.659765	-0.418622	-0.757284	-0.486595	-0.424329	3.05194e-08	0.135541	0.000386699	0.0378208	0.011239	0.339754	0.0455679	0.484907	0.238491	0.132016	1	0.781601	0.124126	1	0.369552	0.013547	0.425965	1	0.0547583	0.308313
est02d12	Growth hormone inducible transmembrane-1	0.0768777	0.0260281	-0.22725	-0.105458	-0.0696606	-0.111298	0.175842	-0.0654006	-0.045683	0.415493	-0.939248	0.486149	0.369147	-0.121662	0.191324	0.640501	-0.711155	0.0454143	0.519884	0.27002	0.0344373	0.594411	5.93664e-05	0.00198746	0.0726623	0.0524255	0.305629	0.115235	0.838314	0.112128	1	1	0.1281	0.263875	0.628966	0.0562358	1	0.804588	0.0356076	0.470764
est02e01	Gamma-synuclein	0.0467717	0.165738	-0.234133	-0.164677	-0.145388	0.119794	-0.0173786	0.24211	0.15015	-0.55023	0.0816512	-0.0749833	-0.493272	0.0484226	-0.148739	0.142321	-0.0405297	-0.0728551	0.983157	0.702433	0.456593	0.0346434	0.0126476	0.00919827	0.00287247	0.0920212	0.626023	0.142972	1	1	0.761332	1	1	0.749063	1	0.34831	1	0.670851	0.00893997	0.226271
est02e03	Unknown-27	-0.00331356	0.198646	-0.342808	0.00229951	0.0100795	-0.00507358	-0.143579	-0.812974	-0.394847	-0.0755187	0.377259	0.044221	-0.0448258	0.422037	-0.0137179	0.0155834	-0.148006	-0.0393522	0.0739986	0.0486095	0.943856	0.00288182	1	0.927511	0.855017	0.835674	0.202568	0.000599808	1	0.577798	0.268976	0.724673	0.731917	0.154145	0.92864	0.897811	0.35742	0.823779	0.721317	0.800237
est02e04	Membrane associated progesterone receptor component 2	0.450812	0.0745551	0.156206	-0.231606	-0.00991455	0.146724	-0.59994	-0.882471	-1.0369	-0.505141	-1.02567	-0.718328	-0.743352	0.00227709	-1.2689	-0.723706	-0.623465	-1.1016	-1.66421	-1.54761	1.81265e-05	0.181437	0.414743	0.51325	0.816495	0.154009	3.72752e-07	1.88867e-08	0.0140313	0.02356	0.171136	0.017993	0.00583718	0.992265	0.00583277	0.0194527	0.0244392	0.0494751	0.000423262	0.00299356
est02e09	Ig heavy chain V-III region HIL Ssa 78	0.183656	0.42806	0.106777	1.13508	0.0934164	1.06255	0.0418639	0.0340211	0.0590724	-0.0345516	0.133664	0.0652544	-0.00465949	0.184687	-0.026343	0.0709056	-0.0242194	-0.0913819	0.149092	0.108795	0.0130025	0.00198303	0.220651	2.3255e-10	0.030829	8.11409e-11	0.287668	0.512567	1	0.80522	0.57752	0.481596	0.972575	0.240938	0.846615	0.710127	0.893378	0.671749	0.249963	0.49659
est02f02	Unknown-28	0.139346	0.124443	-0.0124152	0.208756	-0.044313	0.505536	0.117579	0.076762	-0.243904	-0.418788	-0.168021	-0.000479706	-0.557972	-0.155967	-0.374926	-0.503028	-0.269243	-0.523881	-0.548802	-0.0477453	0.00862909	0.0530782	0.691231	0.0134378	0.393907	0.000130276	0.203444	0.175016	0.22748	0.0254257	0.329071	0.998349	0.0358375	0.257246	0.0218534	0.0140058	0.244282	0.109056	0.0261093	0.864569
est02f04	Tubulin alpha-3 chain	-0.645009	-0.308373	-0.0538406	0.269342	0.117793	0.0115266	-0.289593	-0.226466	-0.166083	-0.0246971	0.247823	-0.149184	0.598103	-0.440461	0.23679	0.438354	0.803169	0.410466	0.625353	0.471778	2.86304e-07	4.92732e-07	0.0359464	1.10511e-06	0.00879986	0.535181	0.0968772	1.86575e-05	0.504186	0.898992	0.125851	0.443722	0.00384018	0.0839167	0.142823	0.0109687	0.00819761	0.105808	0.0230325	0.101075
est02f05	Cytochrome c oxidase subunit III-4	0.230379	0.0945642	-0.455344	-0.732251	-0.614248	-0.0637952	-0.594079	-0.46562	-0.6787	-0.562241	-0.386212	-0.305705	-0.482245	-0.648392	-0.55174	-0.366344	-0.175257	-0.570071	-0.213397	-0.391842	2.0911e-06	0.00153754	1.53598e-10	2.56424e-13	1.19451e-07	0.000840912	6.44407e-08	6.64099e-10	0.00391645	0.0160241	0.0536816	0.0238101	0.0149093	0.00252288	0.0176482	0.0026979	0.132538	0.0104599	0.322778	0.137814
est02f06	Unknown-29	-0.166187	-0.0757088	-0.311138	-0.222547	-0.24527	-0.411325	-0.284753	-0.286778	-0.171841	-0.141476	-0.449571	-0.209867	-0.0761258	0.0142998	-0.241237	-0.164859	0.473678	-0.244888	-0.363534	-0.57465	0.00223407	0.121564	4.22882e-06	0.000695959	4.42854e-05	1.21906e-06	0.00210741	0.000194564	0.331393	0.404552	0.112762	0.29209	0.662242	0.954341	0.0850864	0.404352	0.0190924	0.23187	0.221883	0.0389517
est02f08	Serine protease-like protein-1	-0.847444	-0.0958892	-0.622435	0.593944	-0.331134	0.820152	-0.477002	-0.284628	-0.244316	-0.537279	-0.742083	-0.557537	-1.0899	0.439304	-0.174726	-0.384415	0.598371	-0.363687	0.500798	-0.187555	1.87424e-07	0.25698	5.83242e-10	2.31781e-09	8.85661e-10	1.36394e-10	3.62229e-05	0.000192903	0.213278	0.0167004	0.0103871	0.0381404	0.00237688	0.0176175	0.425436	0.0294069	0.00961803	0.117657	0.132363	0.386868
est02f09	Unknown-30	-0.117551	0.0169405	-0.262915	-0.18402	-0.25488	-0.0345744	-0.441185	-0.295732	0.334587	0.193846	-0.232667	0.0184585	-0.30035	0.113206	-0.237809	-0.368201	0.206789	0.872719	0.226577	-0.143083	0.0420631	0.53933	4.80516e-05	0.0094434	0.000439199	0.287008	0.000219144	1.00134e-05	0.0307411	0.293513	0.219439	0.903195	0.0362736	0.415178	0.155988	0.0389512	0.130767	0.0180367	0.300769	0.421957
est02f12	Proteasome subunit beta type 9 precursor	0.41077	0.0810551	1.44288	0.876259	1.33194	0.297973	1.44873	0.406511	0.770566	1.91503	1.69079	0.987876	1.70551	0.0211698	0.106536	1.74722	0.861032	0.417322	0.431447	0.49141	8.78263e-07	0.0408344	6.49054e-06	3.5923e-06	1.64764e-09	0.000191207	0.000805093	0.000369264	0.0442718	0.00165152	0.00520581	0.187425	0.00341313	1	0.71945	0.001186	0.00325718	1	0.20241	0.200296
est02g07	Ig mu heavy chain disease protein Omy 11287	0.175673	0.934482	0.128485	1.38814	0.388424	1.18983	-0.585725	-0.0513324	-0.373606	-0.463452	-0.312502	-0.0699886	-0.978353	0.245064	-0.578149	-0.323498	0.392959	-0.331927	0.545008	0.0542761	0.010385	8.64515e-10	0.000361228	3.36967e-10	1.20702e-07	2.73839e-13	0.0374945	0.470193	0.230882	0.154775	0.204462	1	0.0288676	0.400857	0.130122	1	0.0208444	1	0.133038	0.851495
est02g10	Unknown-31	0.00303186	-0.390172	-0.314522	1.0073	-0.0867274	0.921696	-0.0624975	-0.105075	-0.216377	-0.0245076	0.113855	0.0442027	-0.07231	0.165945	0.120338	-0.0127567	0.0603804	-0.0611212	0.0737925	-0.0347111	0.893427	0.811261	0.12486	0.000279533	0.0362079	8.84366e-06	0.092265	0.532555	1	0.896723	0.598492	0.698019	0.655941	0.36637	0.396193	0.936675	0.747496	0.78881	1	0.817326
est02g11	Cytochrome c oxidase subunit I-1	-0.12099	-0.119364	-0.564283	-0.503806	-0.653501	-0.197852	-0.612774	-0.496669	-0.757283	-0.348559	-0.0840546	-0.277146	-0.483319	0.09133	-0.35747	-0.0209453	0.0418576	-0.65861	-0.376664	-0.66783	0.0594771	0.000425851	3.69282e-07	1.69833e-09	1.75238e-05	5.9661e-06	1.78289e-08	4.13152e-09	0.0295133	0.106032	0.66486	0.0625935	0.0139946	0.436364	0.0834148	0.864928	0.728449	0.0179636	0.125163	0.0241034
est02h02	Phosphonoformate immuno-associated protein 2	-0.120657	-0.0129953	-0.723848	-0.446964	-0.181941	-0.0394053	-0.680668	-0.416851	-0.427942	-0.0995949	0.288347	-0.0616532	-0.413238	0.43257	-0.026784	-0.655477	-0.0806618	1.07766	-0.568069	-0.488495	0.0106755	0.831078	0.00052251	0.000196523	0.0178362	0.630531	0.00683534	0.00196055	1	0.801334	1	1	0.226051	1	1	0.281309	1	1	0.123778	0.31673
est02h03	Alpha-2,8-sialyltransferase 8F	-0.0992453	0.0343894	-0.119517	0.0659975	-0.211086	0.361517	-0.511602	-0.282432	-0.646204	-0.210587	0.033318	-0.10428	-0.344287	0.192406	-0.686059	-0.402565	-0.0335524	-0.0938771	-0.28951	-0.75334	0.00193765	0.202334	0.000129703	0.474845	0.000331485	0.00477545	0.0207029	0.0232683	0.0210737	0.119972	0.873685	0.587324	0.117898	0.473389	0.214981	0.138497	0.861774	0.578232	0.413779	0.0267165
est02h04	Unknown-32	0.00318844	0.506417	-0.217998	0.209742	-0.00440931	0.866105	-0.142588	-0.634242	-0.18981	-0.789069	-0.107961	-0.00799078	-0.904944	-0.00551189	0.00567774	-0.0433292	0.074415	-0.55577	-0.016737	-0.188937	0.94236	0.00243716	0.000288653	0.021494	0.957371	0.0023082	0.222044	0.000641242	1	0.0643376	0.514828	1	1	0.972961	0.955191	0.783323	0.661008	1	0.960335	1
est02h09	Nonhistone chromosomal protein HMG-17	0.117232	0.0233122	0.260086	0.639533	0.43093	0.855271	0.191926	0.554342	-0.515749	-0.759863	-0.921906	-0.752459	-0.19928	-0.632442	-0.516986	-0.892398	-1.11281	-1.26766	-0.582619	-0.436396	0.00941031	0.601586	0.000514066	3.48274e-06	6.5207e-06	4.46482e-11	0.0130746	1.91174e-10	0.0424653	0.00489904	0.000937485	0.0440537	0.129986	0.00100231	0.15926	0.000442578	0.000197354	0.00690606	0.0158583	0.0523282
est02h12	Unknown-33	0.207092	0.0237927	-0.0361238	0.476693	0.193133	0.493166	0.154636	0.221631	0.0606706	-0.0860169	-0.563669	-0.0182642	0.184922	-0.061185	0.281339	0.0172189	0.748094	0.00628529	0.193686	0.416559	4.47356e-05	0.61296	0.641944	0.000225978	0.00316992	1.24884e-07	0.0441126	0.000345835	0.779039	0.613184	1	0.961309	0.433252	0.849063	0.403313	0.967227	1	1	0.241254	0.108303
est03a01	Methyl-CpG binding protein 3b	-0.293263	-0.200034	-0.461925	-0.208847	-0.138551	-0.178363	-1.24939	-1.83986	-1.64479	-0.291457	-0.888084	-0.952369	-0.57528	-1.66388	-2.73351	-1.60838	-0.431621	-1.99698	-2.49615	-2.95261	0.00713049	0.0668752	0.0124309	0.00271951	0.033262	0.00202826	1.54084e-05	7.46908e-10	0.00111862	0.183367	0.0276313	0.0159027	0.00747153	0.04425	0.00508607	0.0080445	0.133686	0.00182225	0.000383792	0.000777425
est03a02	Unknown-34	-0.47805	0.036971	-0.034833	-0.0299225	0.00197113	-0.136192	-1.01117	-1.65904	-0.99799	-0.194003	-0.187884	-0.204444	-0.334082	0.0337668	-2.76075	-0.441827	-0.610253	-1.34685	-2.91813	-2.39148	0.298977	0.124298	0.0705564	0.421701	0.953025	0.0443195	0.00434273	8.379e-09	1	1	0.424635	1	0.303407	0.865374	0.00409543	0.127851	1	1	0.0106262	0.0107932
est03a03	RER1 protein	0.414801	0.0897571	0.0936426	0.080061	0.519424	0.414952	0.249134	0.0106464	0.0758351	0.0922527	0.27028	0.0440397	0.581867	0.346216	0.0237745	0.101037	0.126604	-0.174158	-1.75902	0.0558905	3.57573e-05	0.00918945	0.595638	0.0303483	2.66691e-05	0.0041397	0.00342141	0.85681	0.606151	1	0.23211	0.807461	0.306242	0.273722	0.899237	0.58467	0.436712	0.299581	1	0.680143
est03a04	Transposase-3	-0.172444	0.656276	-0.0632401	0.0372559	-0.109424	-0.0994453	-0.0525214	-0.278204	0.0790367	-0.372019	-0.0553087	-0.0992127	0.0376537	0.390255	-0.0589321	-0.241516	-0.0994379	-0.143062	-0.184368	0.576795	0.0305128	0.000403397	0.712631	0.817148	0.487281	0.0950174	0.435277	0.00371913	0.547944	1	0.776373	0.633252	0.740939	0.245822	0.645291	0.206274	0.532277	0.35611	0.194663	1
est03a05	Unknown-35	-0.0471054	-0.00894369	-0.0299675	-0.179141	-0.233384	-0.295386	-0.723525	-1.44503	-2.62161	-1.02084	-0.303221	-0.440574	-0.290135	0.00933234	-2.53839	-1.37238	-0.477948	-0.236175	0.00608195	-1.05275	0.304216	0.700035	0.893061	0.0173586	0.200219	0.000288308	0.0237741	1.79613e-05	1	0.162582	1	1	1	0.970564	0.015668	1	1	0.298214	0.981909	1
est03a06	Sodium channel beta-1 subunit	-0.0016239	0.0184699	0.00432435	-0.0315634	0.033638	-0.0772037	-0.0701555	-0.433464	-0.163486	-0.0247145	-0.192978	-0.121926	-0.127418	0.177762	-0.300585	-0.23723	-0.177667	-0.170175	-0.296458	-0.422136	0.959934	0.496194	0.942722	0.314357	0.621181	0.0973201	0.110567	0.525597	0.31478	0.87322	0.426325	0.432825	0.408612	0.405611	0.193565	0.314308	0.295357	0.511345	0.183141	0.0672835
est03a08	Cytochrome c-1	1.32938	0.832295	-0.657097	-0.482179	0.977093	0.580666	1.30821	-0.0747627	1.35518	0.930867	1.54264	1.65153	1.72717	0.480662	0.947163	0.866859	-0.0478158	0.412355	0.527125	0.708108	2.21609e-13	1.08053e-10	3.32906e-10	2.41383e-06	1.34567e-05	0.000342222	1.1537e-07	0.0915384	1	0.0984618	0.00553431	0.000780134	0.00167334	0.13689	0.00715042	0.0189986	1	0.261905	0.172687	0.0391783
est03a11	ReO_6-1	0.142022	0.339344	-0.600271	-0.147094	-0.169473	0.277172	-0.312194	-0.316266	0.236639	-0.057115	-0.0256866	0.502197	-0.302685	0.234701	-1.29551	-0.636725	0.586527	0.244318	0.07054	0.190043	0.301895	0.000804371	1.98567e-05	0.0467586	0.078128	0.0140485	0.0410754	8.47885e-05	0.326718	0.766463	0.908593	1	0.166086	0.481931	1	0.146563	1	0.154402	0.638383	1
est03b03	Cathepsin C-2	0.223253	0.255455	0.443776	0.166985	0.646952	0.963251	-0.151259	-0.043585	-0.443228	0.214649	0.363598	0.329623	0.462398	-0.294103	-0.488029	0.68129	0.459038	-0.75915	-0.318145	0.00995853	0.000205668	0.0203625	0.00196508	0.000715823	1.87384e-05	1.58913e-08	0.0712826	0.140879	0.0471996	0.291773	0.201041	0.230618	0.00893659	0.307445	0.0326826	0.00421318	0.0184477	0.0593994	0.0793819	0.952547
est03b05	Mitochondrial 28S ribosomal protein S34	-0.620308	0.650913	-0.696107	-0.479845	0.0202038	-0.252262	0.378447	-0.496444	0.307102	0.155875	-0.0377093	-0.0736466	0.0270036	0.169317	-0.548721	-2.01085	-0.152114	-0.0249941	0.371565	0.0447025	0.000382349	0.200872	1.71813e-07	4.74227e-06	0.818774	0.00105574	0.0147217	1.62099e-08	0.334588	0.424747	0.850492	1	0.895688	0.382595	0.220265	1	1	0.895113	0.0616155	0.871705
est03b11	Acidic leucine-rich nuclear phosphoprotein 32 A-1	-0.281328	-0.280167	-0.495624	-0.210388	-0.0536132	0.13444	0.586569	-0.0255721	0.354297	0.342008	0.254054	0.152072	0.672836	0.348247	-0.261297	0.264233	0.088972	-0.0886498	-0.25126	-0.278899	0.00157854	0.00107552	2.49362e-06	5.45056e-05	0.0937807	0.0549295	4.13304e-06	0.383894	0.0649969	0.0680095	0.401319	0.696286	0.0298492	1	0.45049	0.276074	0.797911	0.526155	0.0977914	0.261514
est03b12	Secretory granule proteoglycan core protein	0.249391	-0.0802864	-0.225372	0.341091	-0.396298	-0.178642	-0.0118459	0.613009	0.0803884	0.101069	-0.0118137	0.0901669	-0.25317	0.339098	0.567117	0.281019	0.367699	-0.0954636	-0.151055	0.884869	8.54113e-09	0.0012229	0.000238357	4.11371e-08	1.35973e-07	1.25365e-05	0.951562	4.9786e-05	1	0.761406	0.955192	0.57853	0.568941	0.336846	0.105442	0.209937	0.123092	0.538747	0.514455	0.163829
est03c01	Unknown-36	0.17916	0.128861	-0.395548	-0.284865	-0.129817	-0.00404046	-0.183119	-0.121361	0.168061	0.125548	0.242272	0.501704	0.020579	0.259981	0.225754	0.0294415	0.129568	0.110752	-0.265822	-0.23553	0.00259491	9.78598e-05	0.00019669	0.000920386	0.0131947	0.971698	0.0233144	0.0317484	0.34259	0.387283	0.314263	0.0596652	0.913715	0.240464	0.465013	0.886435	0.507853	0.523354	0.379161	0.490554
est03c02	Adrenal gland protein AD-002	-0.15671	0.0341185	-0.238033	-0.181425	0.206503	0.0560591	0.197587	-0.0470094	0.272343	0.746021	0.0753421	0.203015	0.241303	0.0812318	-0.217077	0.0197053	-0.0208773	-0.128251	-0.218022	-0.0851693	9.55034e-05	0.610233	0.0194534	0.0175433	0.0449329	0.24817	0.0231023	0.135759	0.423234	0.023943	0.609174	1	0.416838	0.699804	0.127289	0.900971	0.907655	0.524764	0.483444	0.5407
est03c04	Matrix metalloproteinase-9	0.0628879	0.0798462	0.029105	0.602349	0.0274074	-0.67358	0.10432	0.510329	0.0294397	-0.00790335	0.260129	0.100736	0.180222	3.68536	0.136932	0.0677809	-0.0293273	-0.267381	0.863079	1.58214	0.0665611	0.135921	0.641128	0.0963124	0.467626	2.46523e-06	0.010883	0.00349435	0.846195	0.944656	0.32187	0.53687	0.260731	0.015642	0.395578	0.688088	0.877464	0.153304	0.0783597	0.0432331
est03c05	Unknown-37	0.00950137	0.183787	-0.0994554	0.043277	-0.109792	0.0438435	-0.00494987	-0.0923009	0.072721	-0.177222	0.255624	0.0758802	0.0600701	0.640781	0.0743363	-0.0837068	-0.0295009	-0.0745153	-0.130737	0.00724301	0.835357	1	0.0026607	0.0228823	0.663681	0.223232	0.911351	0.117933	0.465424	0.207417	0.361957	0.60998	0.695638	0.101726	0.603998	0.669154	0.858321	0.73265	0.49635	0.942762
est03c07	Ig kappa chain V-I region WEA Ssa 709	0.133852	0.170854	0.110681	2.07089	-0.18351	0.60265	0.0582754	-0.00346444	-0.0479501	-0.0372378	-0.163957	-0.0394333	-0.00649371	-0.0373194	-0.222463	-0.18776	-0.091193	-0.317679	0.0623383	-0.060566	0.266468	0.00019006	0.0418695	1.13483e-06	7.10071e-05	3.44003e-09	0.0676662	0.926276	0.766482	0.794328	0.39041	0.810296	0.949296	0.874765	0.141418	0.333406	0.575759	0.190491	0.693698	0.707211
est03c08	Hypothetical protein DKFZp434I209	-0.136773	-0.04911	-0.0641251	0.0152324	-0.0341653	0.260581	-0.0204657	-0.0192823	-0.146182	-0.0955552	-0.227728	-0.138285	-0.0872613	-0.0585602	-0.323608	-0.212052	-0.224159	-0.107124	-0.920565	-0.0383442	0.0244858	0.143094	0.206211	0.662439	0.369144	0.265691	0.57186	0.570913	0.188076	0.391825	0.234418	0.451583	0.542532	0.770749	0.11216	0.285566	0.155334	0.62474	1	0.833579
est03c10	Alanine-glyoxylate aminotransferase 2	0.0344163	0.0422572	0.174363	0.0542074	0.0459023	0.346444	0.657309	0.22874	0.991664	1.27595	1.10845	0.896259	0.645854	0.424126	0.797054	0.911023	0.818155	0.76184	0.134742	0.424252	0.600539	0.454199	0.723673	0.0728714	0.321199	0.0186149	3.99813e-09	5.37499e-08	0.00253978	0.000117325	0.00428834	0.00187376	0.00232907	0.125073	0.00141271	0.00153319	0.00593225	0.00205419	0.348905	0.0526498
est03c11	Unknown-38	0.0638961	0.0927747	-0.0201619	-0.0298482	0.0656642	0.223487	0.666995	-0.0355175	0.801124	0.839957	0.363396	0.146575	0.0609548	0.421573	0.666178	0.567924	0.182999	0.647055	-0.633179	0.282125	0.0461293	0.0679674	0.439873	0.690803	0.0407076	0.158344	1	0.767167	1	1	0.273106	0.491393	0.722308	0.244947	1	1	0.252697	1	1	1
est03c12	Unknown-39	0.0929217	0.0183043	0.0272477	0.038626	0.108978	0.24026	0.0456747	0.0175755	-0.00123098	0.117526	0.0749084	0.0381805	0.020207	0.36175	-0.00582154	0.00750479	-0.0341891	0.0462696	-0.0701805	-0.082681	0.00243314	0.687197	0.349829	0.123219	0.0287228	0.0556814	0.150286	0.401114	0.994225	0.412417	0.69395	0.826113	0.896235	0.139437	0.971806	0.956618	0.849768	0.802891	0.615784	0.584967
est03d02	Splicing factor arginine/serine-rich 11	-0.249951	-0.0281625	-0.835014	-0.357923	-0.440744	-0.335039	-0.439124	-0.267918	-0.363004	-0.0859807	0.519771	0.543133	-0.0635359	-0.0816455	-1.40928	-0.943953	-0.321501	-1.28234	-0.962435	-0.864207	0.000118119	0.73351	1.38942e-07	0.00198205	1.1082e-07	0.00014798	0.00198461	2.01108e-06	0.128355	0.826998	0.431673	0.229321	0.788945	0.657226	0.000618318	0.0499874	0.528594	1	0.00137403	0.0724752
est03d06	Eukaryotic translation initiation factor 2 subunit 2	0.0997115	0.03959	0.372823	-0.249476	0.228884	-0.0152554	0.209581	-0.151212	-0.229309	-0.438849	-0.223152	-0.654623	-0.148885	-0.1594	-0.828953	-0.642451	-0.585773	-1.41369	-0.910589	-0.828406	0.00190269	0.459455	1.97476e-06	8.39285e-05	0.00107933	0.773964	0.0227088	0.000877647	0.356182	0.0233411	0.164247	0.0125453	0.342603	0.212509	0.00530148	0.0195001	0.0129271	0.000618607	0.00185432	0.0031469
est03d09	Unknown-40	0.022959	0.00765697	-0.0755941	0.17336	-0.0844267	-0.0314346	-0.408599	-0.255522	0.299746	0.151302	-0.0547234	-0.111142	-0.0675529	-0.0606315	-0.0192606	-0.0699335	0.414071	0.24547	0.146041	-0.028682	0.479273	0.913089	0.0899246	8.60037e-05	0.0439659	0.382316	0.00207121	2.56794e-08	0.178104	0.244795	0.826468	0.476849	0.706568	0.75625	0.918796	0.668206	0.0326526	0.339555	0.462464	0.848125
est03d10	Unknown-41	-2.412	-0.436862	-0.876613	-0.735064	-1.33834	-0.378206	0.916018	-0.725793	-1.74442	-1.4857	2.1541	0.248106	0.566607	-1.6636	-0.207716	1.01208	-1.33915	0.674088	-0.918154	0.0629285	7.60382e-06	4.92354e-07	1.62474e-05	1.27753e-05	3.86086e-08	2.99057e-07	0.000875646	0.000382462	0.00706685	0.00416175	0.000131756	0.40996	0.104905	1	0.291656	0.0237261	0.0499717	0.134737	0.0171602	0.817831
est03d11	12S ribosomal RNA	-0.0262941	-0.0947159	0.34617	-0.472066	-0.736536	-0.571588	-0.0138761	-0.308945	-0.211805	-0.0967542	0.146706	0.143137	-0.136195	-0.124174	0.332331	0.0281883	-0.532685	0.0584645	-0.011351	0.0747753	0.359082	0.000327363	1.49456e-07	4.46228e-06	1.0768e-11	2.23567e-10	0.686387	1.37017e-05	0.286249	0.371165	0.181758	0.398532	0.321215	0.0825567	0.0657299	0.772449	0.00323161	0.716192	0.901315	0.564691
est03d12	Thioredoxin-dependent peroxide reductase-1	0.0904978	0.152718	-0.0172258	-0.183265	-0.092332	0.0572706	-0.656769	-0.288846	0.123494	-0.383344	0.319472	0.113047	-0.0481652	0.290514	0.062529	-0.0127799	0.0507338	-0.102397	-1.02559	-0.0117123	0.200956	0.0306178	0.700505	0.0265175	0.239001	0.0737413	0.399232	0.0468494	1	1	0.312919	0.391547	0.771971	0.243583	0.72679	0.932863	0.785019	0.564282	1	0.944046
est03e02	Transmembrane and coiled-coil domain-containing protein 1	0.208467	0.0206012	-0.298858	-0.262104	-0.0479438	0.000408436	-0.942617	0.150974	-0.327596	-0.513237	-0.0965939	-0.462178	-0.10713	1.28042	-0.545291	0.182144	1.17085	-0.204976	-0.242832	0.0659526	0.000694289	0.556994	0.000134495	0.00798458	0.431213	0.995592	0.0244619	0.000162948	1	0.0712604	1	1	0.710739	1	0.233309	0.607758	0.00314171	0.251999	0.259057	0.788419
est03e03	Poly(RC) binding protein 2	-0.535888	-0.194071	-0.126307	-0.639392	-0.685897	-0.353563	0.103744	-0.366926	-0.257367	0.147876	0.487596	0.0195544	0.246372	0.1859	-0.0161299	0.366099	-0.250754	-0.117113	-0.437227	-0.251891	3.21057e-07	0.0208511	0.0319158	1.39581e-08	1.09403e-06	2.58501e-05	0.112724	2.50124e-07	0.207524	0.234619	0.0331288	0.90256	0.250662	0.349531	0.917396	0.104518	0.139321	0.574732	0.0336357	0.152071
est03e05	Hypothetical protein LOC122618	-0.58274	0.00773178	0.0272597	-0.0616134	-0.0170928	0.585536	0.105628	0.495201	-0.614445	-0.157198	0.40932	0.0278394	-0.12733	-0.209156	-0.108086	0.262315	0.0741179	0.116555	-0.0890186	-0.305403	4.3805e-05	0.800328	0.796154	0.792004	0.753436	1.31217e-07	0.404288	0.014037	0.0465334	0.44643	0.272985	0.906987	0.545704	0.356844	0.485679	0.351194	0.728975	0.774181	0.784652	0.307425
est03e07	Unknown-43	0.0752835	0.13959	-0.219592	-0.662248	0.151692	-0.00980862	-0.0450749	0.0191042	0.129336	-0.595568	0.506127	0.0996654	-0.123621	0.30498	0.0071211	-0.546956	0.313233	0.0700392	0.447572	0.286521	0.306324	0.0104115	0.362802	0.0527247	0.0266409	0.858662	0.328884	0.794308	1	0.280161	0.0998058	0.585658	1	0.163008	0.972377	1	1	0.602464	0.335678	0.185736
est03e08	Hypothetical-fish 36	-0.131375	0.0758676	-0.0902548	-0.181422	-0.589022	-0.149371	-0.0332931	0.307756	-0.0165178	-0.138289	-0.0152252	-0.0878202	-1.41877	0.0572627	0.0731672	0.28154	0.0926799	0.00134599	1.05554	0.967821	0.00740588	0.112249	0.0208157	7.31488e-05	0.000825562	0.00275211	0.458959	0.00428779	0.844783	0.661621	0.956796	0.521463	1	0.794053	0.681689	0.0469796	0.586918	0.994148	0.0105921	0.0284465
est03e09	Unknown-44	-0.627988	-0.0215809	0.0696964	-0.394527	-0.559561	0.0206212	0.200481	-0.252134	-0.51221	-0.156416	0.756171	0.257542	0.0632835	-0.0638843	-0.199273	-0.0996757	0.00608466	0.0276676	-0.791871	-0.148131	0.00701161	0.549758	0.642682	0.0133114	5.80693e-06	0.880921	0.0252206	0.00292159	0.131234	0.505678	0.0921981	0.419876	0.819465	0.704366	0.386479	0.613817	0.989402	0.942491	0.0635432	0.713433
est03e10	Putative inorganic polyphosphate/ATP-NAD kinase	0.0446577	0.294365	0.198092	-0.516654	-0.179005	0.180032	0.672578	-0.0109834	0.286521	0.132944	0.2942	0.313771	-0.00811836	-0.0488589	0.0266017	0.393908	-0.633233	0.00666195	-0.640041	0.0323664	0.612637	0.0623971	0.0375704	0.00477426	0.141763	0.0644311	0.0139227	0.906209	0.26843	0.59171	0.281518	0.430235	0.980933	0.699722	0.837911	0.315718	0.274169	1	0.0770455	0.886733
est03f04	F-box/WD-repeat protein 11	-0.122542	-0.0760489	0.164758	0.193754	0.0563192	-0.0190458	0.0224496	0.132962	0.455971	0.465238	0.481735	0.608243	0.254307	0.654354	1.44767	-0.439241	0.739886	2.30098	0.954222	0.722275	0.000138583	0.100601	1.02767e-05	2.53919e-05	0.0499515	0.471807	0.70256	0.169194	0.029147	0.00427179	1	0.164184	0.17401	0.131825	0.000193829	1	0.151134	4.69569e-05	0.00248652	0.00202795
[truncated: 792 more rows]
